# Supplementary material for: Tetra­methyl N,N′-(2,2,3,3,4,4-hexa­fluoro-1,5-dioxopentane-1,5-di­yl)bis­(phospho­ramidate)
Source: Acta Crystallogr Sect E Struct Rep Online. 2012 Mar 21;68(Pt 4):o1127. doi: 10.1107/S1600536812011191 (PMC3344073; doi:10.1107/S1600536812011191)
Supplement: Supplementary file 1 [file e-68-o1127-sup1.cif]

##############################################################################
#                                                                            #
# This CIF contains the data in a paper accepted for publication in          #
# Acta Crystallographica Section E. It conforms to the requirements of       #
# Notes for Authors for Acta Crystallographica Section E, and has been       #
# peer reviewed under the auspices of the IUCr Commission on Journals.       #
#                                                                            #
# Full details of the Crystallographic Information File format               #
# are given in the paper "The Crystallographic Information File (CIF):       #
# a New Standard Archive File for Crystallography" by S. R. Hall, F. H.      #
# Allen and I. D. Brown [Acta Cryst. (1991), A47, 655-685].                  #
#                                                                            #
# The current version of the core CIF dictionary is obtainable from          #
# ftp://ftp.iucr.org/pub/cif_core.dic.                                       #
#                                                                            #
# Software is freely available for graphical display of the structure(s)     #
# in this CIF. For information consult the CIF software page                 #
# http://www.iucr.org/resources/cif/software.                                #
#                                                                            #
# This file may be used for bona fide research purposes within the           #
# scientific community so long as proper attribution is given to the journal # 
# article from which it was obtained.                                        #
#                                                                            #
##############################################################################
data_I
_audit_creation_method     SHELXL-97
_chemical_name_systematic
;
Tetramethyl <i>N</i>,<i>N</i>'-(2,2,3,3,4,4-hexafluoro-1,5-dioxopentane-
1,5-diyl)bis(phosphoramidate)
;
_chemical_name_common     ?
_chemical_formula_moiety     'C9 H14 F6 N2 O8 P2'
_chemical_formula_sum     'C9 H14 F6 N2 O8 P2'
_chemical_formula_iupac     'C9 H14 F6 N2 O8 P2'
_chemical_formula_weight     454.16
_chemical_melting_point     ?
_symmetry_cell_setting     monoclinic
_symmetry_space_group_name_H-M     'C 2/c'
_symmetry_space_group_name_Hall     '-C 2yc'
loop_
    _symmetry_equiv_pos_as_xyz
    'x, y, z'
    '-x, y, -z+1/2'
    'x+1/2, y+1/2, z'
    '-x+1/2, y+1/2, -z+1/2'
    '-x, -y, -z'
    'x, -y, z-1/2'
    '-x+1/2, -y+1/2, -z'
    'x+1/2, -y+1/2, z-1/2'
_cell_length_a     19.7862(13)
_cell_length_b     5.2801(4)
_cell_length_c     16.9943(11)
_cell_angle_alpha     90.00
_cell_angle_beta     100.427(6)
_cell_angle_gamma     90.00
_cell_volume     1746.1(2)
_cell_formula_units_Z     4
_cell_measurement_reflns_used     2504
_cell_measurement_theta_min     2.91
_cell_measurement_theta_max     30
_cell_measurement_temperature     293(2)
_exptl_crystal_description     block
_exptl_crystal_colour     colourless
_exptl_crystal_size_max     0.40
_exptl_crystal_size_mid     0.20
_exptl_crystal_size_min     0.10
_exptl_crystal_density_diffrn     1.728
_exptl_crystal_density_meas     ?
_exptl_crystal_density_method     'not measured'
_exptl_crystal_F_000     920
_exptl_absorpt_coefficient_mu     0.353
_exptl_absorpt_correction_type     multi-scan
_exptl_absorpt_process_details     '(CrysAlis PRO; Oxford Diffraction, 2010)'
_exptl_absorpt_correction_T_min     0.8717
_exptl_absorpt_correction_T_max     0.9656
_exptl_special_details
;
Analysis found: IR (KBr pellet, cm^-1^): 3095(s, NH), 2925(ns, CH),
1190(<i>s</i>), 1746(s, C=O), 1478(s CN); 1291 (as, CF), 1212 (s, PO), 1141
(s, CF). NMR - ^1^H (DMSO-d^6^): C---H 3.74 (<i>d</i>) 12H, ^3^J~PH~ = 11.6
Hz; NH 11.38 (<i>d</i>) 2H; ^31^P (DMSO-d^6^): -0.28 (hept) ^3^J~HP~ = 11.6
Hz; ^13^C (DMSO-d^6^): C(O) 159.68, CF 108.6 - 105.9, CH~3~ 54.74.
;
_diffrn_ambient_temperature     293(2)
_diffrn_radiation_type     MoK\a
_diffrn_radiation_wavelength     0.71073
_diffrn_radiation_source     'fine-focus sealed tube'
_diffrn_radiation_monochromator     graphite
_diffrn_measurement_device_type     'Oxford Diffraction Xcalibur3'
_diffrn_measurement_method     '\w scans'
_diffrn_detector_area_resol_mean     ?
_diffrn_reflns_number     7084
_diffrn_reflns_av_R_equivalents     0.0229
_diffrn_reflns_av_sigmaI/netI     0.0312
_diffrn_reflns_theta_min     2.91
_diffrn_reflns_theta_max     30.00
_diffrn_reflns_theta_full     30.00
_diffrn_measured_fraction_theta_max     0.982
_diffrn_measured_fraction_theta_full     0.982
_diffrn_reflns_limit_h_min     -27
_diffrn_reflns_limit_h_max     27
_diffrn_reflns_limit_k_min     -7
_diffrn_reflns_limit_k_max     7
_diffrn_reflns_limit_l_min     -23
_diffrn_reflns_limit_l_max     22
_diffrn_standards_number     2
_diffrn_standards_interval_count     50
_diffrn_standards_interval_time     ?
_diffrn_standards_decay_%     0.3
_refine_special_details
;
Refinement of <i>F</i>^2^ against ALL reflections. The weighted <i>R</i>-factor
<i>wR</i> and goodness of fit <i>S</i> are based on <i>F</i>^2^, conventional
<i>R</i>-factors <i>R</i> are based on <i>F</i>, with <i>F</i> set to zero for
negative <i>F</i>^2^. The threshold expression of <i>F</i>^2^ >
2\s(<i>F</i>^2^) is used only for calculating <i>R</i>-factors(gt) <i>etc</i>.
and is not relevant to the choice of reflections for refinement.
<i>R</i>-factors based on <i>F</i>^2^ are statistically about twice as large
as those based on <i>F</i>, and <i>R</i>- factors based on ALL data will be
even larger.
;
_reflns_number_total     2504
_reflns_number_gt     1669
_reflns_threshold_expression     I>2\s(I)
_refine_ls_structure_factor_coef     Fsqd
_refine_ls_matrix_type     full
_refine_ls_R_factor_all     0.0590
_refine_ls_R_factor_gt     0.0369
_refine_ls_wR_factor_gt     0.0965
_refine_ls_wR_factor_ref     0.1057
_refine_ls_goodness_of_fit_ref     0.926
_refine_ls_restrained_S_all     0.926
_refine_ls_number_reflns     2504
_refine_ls_number_parameters     125
_refine_ls_number_restraints     0
_refine_ls_hydrogen_treatment     constr
_refine_ls_weighting_scheme     calc
_refine_ls_weighting_details
         'calc w=1/[\s^2^(Fo^2^)+(0.0667P)^2^+0.0000P] where P=(Fo^2^+2Fc^2^)/3'
_atom_sites_solution_hydrogens     geom
_atom_sites_solution_primary     direct
_atom_sites_solution_secondary     difmap
_refine_ls_shift/su_max     0.001
_refine_ls_shift/su_mean     0.000
_refine_diff_density_max     0.289
_refine_diff_density_min     -0.241
_refine_ls_extinction_method     none
_refine_ls_extinction_coef     ?
loop_
    _atom_type_symbol
    _atom_type_description
    _atom_type_scat_dispersion_real
    _atom_type_scat_dispersion_imag
    _atom_type_scat_source
    'C' 'C' 0.0033 0.0016
                         'International Tables Vol C Tables 4.2.6.8 and 6.1.1.4'
    'H' 'H' 0.0000 0.0000
                         'International Tables Vol C Tables 4.2.6.8 and 6.1.1.4'
    'N' 'N' 0.0061 0.0033
                         'International Tables Vol C Tables 4.2.6.8 and 6.1.1.4'
    'O' 'O' 0.0106 0.0060
                         'International Tables Vol C Tables 4.2.6.8 and 6.1.1.4'
    'F' 'F' 0.0171 0.0103
                         'International Tables Vol C Tables 4.2.6.8 and 6.1.1.4'
    'P' 'P' 0.1023 0.0942
                         'International Tables Vol C Tables 4.2.6.8 and 6.1.1.4'
_computing_data_collection
;
CrysAlis CCD (Oxford Diffraction, 2006)
;
_computing_cell_refinement
;
CrysAlis CCD (Oxford Diffraction, 2006)
;
_computing_data_reduction
;
CrysAlis RED (Oxford Diffraction, 2006)
;
_computing_structure_solution     'SHELXS97 (Sheldrick, 2008)'
_computing_structure_refinement     'SHELXL97 (Sheldrick, 2008)'
_computing_molecular_graphics     'XP in SHELXTL (Sheldrick, 2008)'
_computing_publication_material     'PLATON (Spek, 2009)'
loop_
    _atom_site_type_symbol
    _atom_site_label
    _atom_site_fract_x
    _atom_site_fract_y
    _atom_site_fract_z
    _atom_site_U_iso_or_equiv
    _atom_site_adp_type
    _atom_site_calc_flag
    _atom_site_refinement_flags
    _atom_site_occupancy
    _atom_site_symmetry_multiplicity
    _atom_site_disorder_assembly
    _atom_site_disorder_group
    F F1 0.54045(6) -0.1156(2) 0.30276(6) 0.0559(3) Uani d . 1 1 . .
    F F2 0.58399(6) -0.5823(2) 0.25478(7) 0.0568(3) Uani d . 1 1 . .
    F F3 0.50776(6) -0.5503(2) 0.14516(6) 0.0495(3) Uani d . 1 1 . .
    P P1 0.61282(2) 0.06932(8) 0.04812(2) 0.03549(13) Uani d . 1 1 . .
    N N1 0.57021(7) -0.1298(3) 0.09836(8) 0.0368(3) Uani d . 1 1 . .
    H H1NA 0.5280 -0.1619 0.0784 0.044 Uiso calc R 1 1 . .
    O O1 0.65572(7) -0.2202(3) 0.20427(8) 0.0509(3) Uani d . 1 1 . .
    O O2 0.67108(6) -0.0844(2) 0.01929(7) 0.0470(3) Uani d . 1 1 . .
    O O3 0.65216(6) 0.2593(2) 0.10883(7) 0.0458(3) Uani d . 1 1 . .
    O O4 0.56309(6) 0.1876(3) -0.01514(7) 0.0463(3) Uani d . 1 1 . .
    C C1 0.5000 -0.2656(4) 0.2500 0.0349(5) Uani d S 1 2 . .
    C C2 0.54710(9) -0.4170(3) 0.20389(9) 0.0368(3) Uani d . 1 1 . .
    C C3 0.59784(8) -0.2443(3) 0.16861(9) 0.0359(3) Uani d . 1 1 . .
    C C4 0.65304(12) -0.2569(4) -0.04796(13) 0.0609(6) Uani d . 1 1 . .
    H H4C 0.6191 -0.3749 -0.0369 0.091 Uiso calc R 1 1 . .
    H H4B 0.6933 -0.3475 -0.0561 0.091 Uiso calc R 1 1 . .
    H H4A 0.6349 -0.1621 -0.0953 0.091 Uiso calc R 1 1 . .
    C C5 0.72440(10) 0.2612(5) 0.14340(16) 0.0672(6) Uani d . 1 1 . .
    H H5C 0.7340 0.4008 0.1799 0.101 Uiso calc R 1 1 . .
    H H5B 0.7509 0.2787 0.1017 0.101 Uiso calc R 1 1 . .
    H H5A 0.7363 0.1054 0.1716 0.101 Uiso calc R 1 1 . .
loop_
    _atom_site_aniso_label
    _atom_site_aniso_U_11
    _atom_site_aniso_U_22
    _atom_site_aniso_U_33
    _atom_site_aniso_U_12
    _atom_site_aniso_U_13
    _atom_site_aniso_U_23
    F1 0.0650(7) 0.0573(7) 0.0483(6) -0.0249(6) 0.0182(6) -0.0188(5)
    F2 0.0620(7) 0.0545(7) 0.0567(7) 0.0208(6) 0.0179(6) 0.0233(5)
    F3 0.0586(7) 0.0482(6) 0.0447(6) -0.0125(5) 0.0172(5) -0.0133(5)
    P1 0.0276(2) 0.0451(2) 0.0324(2) -0.00321(17) 0.00186(15) 0.00114(16)
    N1 0.0276(7) 0.0485(8) 0.0325(6) -0.0032(6) 0.0008(5) 0.0049(6)
    O1 0.0375(7) 0.0623(8) 0.0471(7) -0.0022(6) -0.0077(6) 0.0082(6)
    O2 0.0322(6) 0.0634(8) 0.0463(7) -0.0026(6) 0.0093(5) -0.0114(6)
    O3 0.0347(6) 0.0518(7) 0.0479(7) -0.0046(5) -0.0009(5) -0.0094(5)
    O4 0.0367(6) 0.0573(7) 0.0413(7) -0.0064(6) -0.0026(5) 0.0145(5)
    C1 0.0389(12) 0.0357(11) 0.0296(10) 0.000 0.0045(9) 0.000
    C2 0.0420(9) 0.0365(8) 0.0311(7) 0.0032(7) 0.0042(6) 0.0042(6)
    C3 0.0337(8) 0.0413(8) 0.0317(7) 0.0025(7) 0.0032(6) 0.0009(6)
    C4 0.0603(13) 0.0614(13) 0.0622(13) -0.0049(11) 0.0143(11) -0.0208(10)
    C5 0.0381(10) 0.0707(14) 0.0843(15) -0.0082(10) -0.0121(10) -0.0189(12)
_geom_special_details
;
All s.u.'s (except the s.u. in the dihedral angle between two l.s. planes) are
estimated using the full covariance matrix. The cell s.u.'s are taken into
account individually in the estimation of s.u.'s in distances, angles and
torsion angles; correlations between s.u.'s in cell parameters are only used
when they are defined by crystal symmetry. An approximate (isotropic)
treatment of cell s.u.'s is used for estimating s.u.'s involving l.s. planes.
;
loop_
    _geom_bond_atom_site_label_1
    _geom_bond_atom_site_label_2
    _geom_bond_site_symmetry_2
    _geom_bond_distance
    _geom_bond_publ_flag
    F1 C1 . 1.3461(16) ?
    F2 C2 . 1.3469(18) ?
    F3 C2 . 1.3475(18) ?
    P1 O4 . 1.4598(12) ?
    P1 O3 . 1.5444(12) ?
    P1 O2 . 1.5595(13) ?
    P1 N1 . 1.6751(14) ?
    N1 C3 . 1.361(2) ?
    N1 H1NA . 0.8600 ?
    O1 C3 . 1.202(2) ?
    O2 C4 . 1.454(2) ?
    O3 C5 . 1.444(2) ?
    C1 F1 2_655 1.3461(16) ?
    C1 C2 2_655 1.545(2) ?
    C1 C2 . 1.545(2) ?
    C2 C3 . 1.555(2) ?
    C4 H4C . 0.9600 ?
    C4 H4B . 0.9600 ?
    C4 H4A . 0.9600 ?
    C5 H5C . 0.9600 ?
    C5 H5B . 0.9600 ?
    C5 H5A . 0.9600 ?
loop_
    _geom_angle_atom_site_label_1
    _geom_angle_atom_site_label_2
    _geom_angle_atom_site_label_3
    _geom_angle_site_symmetry_1
    _geom_angle_site_symmetry_3
    _geom_angle
    _geom_angle_publ_flag
    O4 P1 O3 . . 113.89(8) ?
    O4 P1 O2 . . 115.43(8) ?
    O3 P1 O2 . . 103.65(7) ?
    O4 P1 N1 . . 108.04(7) ?
    O3 P1 N1 . . 107.84(7) ?
    O2 P1 N1 . . 107.59(7) ?
    C3 N1 P1 . . 124.51(11) ?
    C3 N1 H1NA . . 117.7 ?
    P1 N1 H1NA . . 117.7 ?
    C4 O2 P1 . . 118.85(13) ?
    C5 O3 P1 . . 128.21(14) ?
    F1 C1 F1 . 2_655 107.92(19) ?
    F1 C1 C2 . 2_655 107.89(7) ?
    F1 C1 C2 2_655 2_655 107.56(8) ?
    F1 C1 C2 . . 107.56(8) ?
    F1 C1 C2 2_655 . 107.89(7) ?
    C2 C1 C2 2_655 . 117.67(19) ?
    F2 C2 F3 . . 108.08(13) ?
    F2 C2 C1 . . 108.44(12) ?
    F3 C2 C1 . . 108.98(12) ?
    F2 C2 C3 . . 108.38(13) ?
    F3 C2 C3 . . 110.33(12) ?
    C1 C2 C3 . . 112.52(14) ?
    O1 C3 N1 . . 126.17(16) ?
    O1 C3 C2 . . 119.38(14) ?
    N1 C3 C2 . . 114.45(13) ?
    O2 C4 H4C . . 109.5 ?
    O2 C4 H4B . . 109.5 ?
    H4C C4 H4B . . 109.5 ?
    O2 C4 H4A . . 109.5 ?
    H4C C4 H4A . . 109.5 ?
    H4B C4 H4A . . 109.5 ?
    O3 C5 H5C . . 109.5 ?
    O3 C5 H5B . . 109.5 ?
    H5C C5 H5B . . 109.5 ?
    O3 C5 H5A . . 109.5 ?
    H5C C5 H5A . . 109.5 ?
    H5B C5 H5A . . 109.5 ?
loop_
    _geom_torsion_atom_site_label_1
    _geom_torsion_atom_site_label_2
    _geom_torsion_atom_site_label_3
    _geom_torsion_atom_site_label_4
    _geom_torsion_site_symmetry_1
    _geom_torsion_site_symmetry_2
    _geom_torsion_site_symmetry_3
    _geom_torsion_site_symmetry_4
    _geom_torsion
    _geom_torsion_publ_flag
    O4 P1 N1 C3 . . . . -169.53(14) ?
    O3 P1 N1 C3 . . . . -46.00(15) ?
    O2 P1 N1 C3 . . . . 65.23(15) ?
    O4 P1 O2 C4 . . . . -45.46(17) ?
    O3 P1 O2 C4 . . . . -170.70(14) ?
    N1 P1 O2 C4 . . . . 75.24(15) ?
    O4 P1 O3 C5 . . . . -137.75(19) ?
    O2 P1 O3 C5 . . . . -11.5(2) ?
    N1 P1 O3 C5 . . . . 102.4(2) ?
    F1 C1 C2 F2 . . . . 68.63(17) ?
    F1 C1 C2 F2 2_655 . . . -175.18(13) ?
    C2 C1 C2 F2 2_655 . . . -53.36(10) ?
    F1 C1 C2 F3 . . . . -173.94(12) ?
    F1 C1 C2 F3 2_655 . . . -57.75(17) ?
    C2 C1 C2 F3 2_655 . . . 64.07(10) ?
    F1 C1 C2 C3 . . . . -51.23(15) ?
    F1 C1 C2 C3 2_655 . . . 64.95(15) ?
    C2 C1 C2 C3 2_655 . . . -173.22(13) ?
    P1 N1 C3 O1 . . . . -0.1(3) ?
    P1 N1 C3 C2 . . . . 178.97(11) ?
    F2 C2 C3 O1 . . . . -22.1(2) ?
    F3 C2 C3 O1 . . . . -140.28(16) ?
    C1 C2 C3 O1 . . . . 97.78(17) ?
    F2 C2 C3 N1 . . . . 158.77(14) ?
    F3 C2 C3 N1 . . . . 40.62(19) ?
    C1 C2 C3 N1 . . . . -81.33(15) ?
loop_
    _geom_hbond_atom_site_label_D
    _geom_hbond_atom_site_label_H
    _geom_hbond_atom_site_label_A
    _geom_hbond_site_symmetry_A
    _geom_hbond_distance_DH
    _geom_hbond_distance_HA
    _geom_hbond_distance_DA
    _geom_hbond_angle_DHA
    N1 H1NA O4 5_655 0.86 1.93 2.7750(17) 168
_iucr_refine_instructions_details
;
TITL   kiev49 in C2/c
CELL   0.71073     19.7862   5.2801  16.9943  90.0000  100.4268  90.0000
ZERR   4            0.0013   0.0004   0.0011   0.0000    0.0060   0.0000
LATT  7
SYMM -X,Y,1/2-Z
SFAC        C       H       N       O       F       P
UNIT        36      56       8      32      24       8
L.S.      9
FMAP      2
PLAN     5
BOND
BOND $H
acta
conf
size 0.4 0.2 0.1
temp 20
eqiv $1 1-x,-y,-z
htab N1 O4_$1
omit 0 60
OMIT -17 5 12
OMIT -17 5 12
OMIT 0 2 8
OMIT 8 0 0
OMIT 2 0 4
OMIT -12 4 10
OMIT -12 4 10
OMIT -12 2 10
OMIT 3 3 5
OMIT 0 0 8
OMIT -12 6 6
OMIT -17 5 5
OMIT -2 0 8
OMIT 12 0 14
OMIT 12 0 14
OMIT -6 4 5
OMIT 12 0 2
OMIT 4 6 6
OMIT -22 2 12
OMIT 6 2 14
OMIT -19 5 6
OMIT -10 6 3
OMIT -10 6 3
OMIT -11 3 20
OMIT -11 3 20
OMIT -8 2 17
OMIT 15 5 1
OMIT 15 5 1
OMIT 15 3 2
OMIT 8 2 7
OMIT -8 2 4
OMIT 7 1 5
OMIT 2 2 7
OMIT 2 0 8
OMIT -13 3 4
OMIT -25 3 2
OMIT -25 3 2
OMIT 9 1 5
OMIT 3 1 7
OMIT -5 3 1
OMIT 13 1 15
OMIT 13 1 15
WGHT    0.066700
FVAR       3.47556
F1    5    0.540448   -0.115640    0.302759    11.00000    0.06502    0.05730 =
         0.04828   -0.01880    0.01820   -0.02486
F2    5    0.583987   -0.582345    0.254778    11.00000    0.06195    0.05446 =
         0.05668    0.02335    0.01786    0.02076
F3    5    0.507762   -0.550261    0.145163    11.00000    0.05859    0.04822 =
         0.04474   -0.01327    0.01720   -0.01249
P1    6    0.612821    0.069321    0.048116    11.00000    0.02763    0.04512 =
         0.03237    0.00114    0.00186   -0.00321
N1    3    0.570213   -0.129816    0.098363    11.00000    0.02759    0.04849 =
         0.03253    0.00491    0.00080   -0.00316
AFIX  43
H1NA  2    0.527977   -0.161947    0.078405    11.00000   -1.20000
AFIX   0
O1    4    0.655717   -0.220193    0.204272    11.00000    0.03753    0.06231 =
         0.04713    0.00816   -0.00766   -0.00221
O2    4    0.671079   -0.084425    0.019290    11.00000    0.03220    0.06343 =
         0.04628   -0.01139    0.00931   -0.00255
O3    4    0.652159    0.259254    0.108825    11.00000    0.03470    0.05181 =
         0.04788   -0.00945   -0.00094   -0.00459
O4    4    0.563094    0.187644   -0.015139    11.00000    0.03668    0.05725 =
         0.04131    0.01451   -0.00255   -0.00642
C1    1    0.500000   -0.265628    0.250000    10.50000    0.03890    0.03569 =
         0.02958    0.00000    0.00455    0.00000
C2    1    0.547104   -0.417014    0.203892    11.00000    0.04199    0.03647 =
         0.03111    0.00420    0.00424    0.00317
C3    1    0.597837   -0.244283    0.168609    11.00000    0.03368    0.04130 =
         0.03169    0.00091    0.00323    0.00252
C4    1    0.653041   -0.256875   -0.047964    11.00000    0.06033    0.06143 =
         0.06219   -0.02075    0.01426   -0.00493
AFIX 137
H4C   2    0.619055   -0.374879   -0.036895    11.00000   -1.50000
H4B   2    0.693274   -0.347481   -0.056107    11.00000   -1.50000
H4A   2    0.634888   -0.162096   -0.095284    11.00000   -1.50000
AFIX   0
C5    1    0.724397    0.261192    0.143398    11.00000    0.03805    0.07070 =
         0.08432   -0.01889   -0.01211   -0.00824
AFIX 137
H5C   2    0.733963    0.400801    0.179904    11.00000   -1.50000
H5B   2    0.750920    0.278683    0.101667    11.00000   -1.50000
H5A   2    0.736343    0.105380    0.171614    11.00000   -1.50000
HKLF      4
REM                                     kiev49 in C2/c
REM R1 =  0.0369 for   1669 Fo > 4sig(Fo)  and  0.0590 for all   2504 data
REM    125 parameters refined using      0 restraints
END
WGHT      0.0665      0.0000
REM Highest difference peak  0.289,  deepest hole -0.241,  1-sigma level  0.055
Q1    1   0.7569  0.0998  0.1481  11.00000  0.05    0.25
Q2    1   0.5181 -0.3362  0.2262  11.00000  0.05    0.23
Q3    1   0.6441 -0.1214  0.2122  11.00000  0.05    0.22
Q4    1   0.5170  0.0830  0.1493  11.00000  0.05    0.22
Q5    1   0.5692 -0.3098  0.1882  11.00000  0.05    0.22
;
data_global
_journal_date_recd_electronic     2012-02-20
_journal_date_accepted     2012-03-14
_journal_name_full     'Acta Crystallographica, Section E'
_journal_year     2012
_journal_volume     68
_journal_issue      4
_journal_page_first     o1127
_journal_page_last     o1127
_journal_paper_category     QO
_journal_paper_doi     10.1107/S1600536812011191
_journal_coeditor_code     FJ2523
_publ_contact_author_name     'Victor A. Trush'
_publ_contact_author_address
;
National Taras Shevchenko University
Department of Chemistry
Volodymyrska str. 64
01033 Kyiv
Ukraine
;
_publ_contact_author_email     trush@univ.kiev.ua
_publ_contact_author_fax     '38044 494 23 79'
_publ_contact_author_phone     '38044 239 33 92'
_publ_section_title
;\
Tetramethyl
<i>N</i>,<i>N</i>'-(2,2,3,3,4,4-hexafluoro-1,5-dioxopentane-1,5-diyl)\
bis(phosphoramidate)
;
loop_
    _publ_author_name
    _publ_author_address
    'Victor A. Trush'
;
National Taras Shevchenko University,
Department of Chemistry,
Volodymyrska str. 64, 01601 Kyiv, Ukraine
;
    'Kateryna E. Gubina'
;
National Taras Shevchenko University,
Department of Chemistry,
Volodymyrska str. 64, 01601 Kyiv, Ukraine
;
    'Yaroslav O. Gumeniuk'
;
National University of Life and Environmental Sciences of Ukraine,
Heroiv Oboroni str. 15, 03041 Kyiv, Ukraine
;
    'Tetyana Yu. Sliva'
;
National Taras Shevchenko University,
Department of Chemistry,
Volodymyrska str. 64, 01601 Kyiv, Ukraine
;
    'Irina S. Konovalova'
;
STC "Institute for Single Crystals"
60 Lenina ave.
Khar'kov 61001
Ukraine
;
