# Supplementary material for: Tetra­methyl N,N′-(2,2,3,3,4,4-hexa­fluoro-1,5-dioxopentane-1,5-di­yl)bis­(phospho­ramidate)
Source: Acta Crystallogr Sect E Struct Rep Online. 2012 Mar 21;68(Pt 4):o1127. doi: 10.1107/S1600536812011191 (PMC3344073; doi:10.1107/S1600536812011191)
Supplement: Supplementary file 2 [file e-68-o1127-Isup2.hkl]

#
# h,k,l, Fc-squared, Fo-squared, sigma(Fo-squared) and status flag
#
data_I
_shelx_title '                                    kiev49 in C2/c'
_shelx_refln_list_code          4
_shelx_F_calc_maximum      296.41
_exptl_crystal_F_000       920.00
_reflns_d_resolution_high  0.7108
 
loop_
 _symmetry_equiv_pos_as_xyz
 'x, y, z'
 '-x, y, -z+1/2'
 'x+1/2, y+1/2, z'
 '-x+1/2, y+1/2, -z+1/2'
 '-x, -y, -z'
 'x, -y, z-1/2'
 '-x+1/2, -y+1/2, -z'
 'x+1/2, -y+1/2, z-1/2'
 
_cell_length_a    19.7862
_cell_length_b     5.2801
_cell_length_c    16.9943
_cell_angle_alpha  90.000
_cell_angle_beta  100.427
_cell_angle_gamma  90.000
 
_shelx_F_squared_multiplier     1.000
 
loop_
 _refln_index_h
 _refln_index_k
 _refln_index_l
 _refln_F_squared_calc
 _refln_F_squared_meas
 _refln_F_squared_sigma
 _refln_observed_status
   4   0   0    18080.93    18194.90    393.15 o
   6   0   0       56.73       52.09      6.54 o
  10   0   0     1616.67     1860.71     25.68 o
  12   0   0     2775.38     3152.35     30.27 o
  14   0   0        4.35       14.70     12.17 o
  16   0   0      195.35      213.71     15.89 o
  18   0   0     4242.29     4322.82    147.02 o
  20   0   0      157.88      161.71     18.26 o
  22   0   0      658.30      712.08     45.81 o
  24   0   0       53.56       28.03     35.49 o
  26   0   0      495.08      495.68     51.50 o
   1   1   0     2469.42     2342.54     79.30 o
   3   1   0    14055.02    13985.05    144.25 o
   5   1   0     5019.85     5040.10     38.59 o
   7   1   0       24.90       28.79      7.02 o
   9   1   0      959.80     1082.47     11.34 o
  11   1   0      977.36      856.54     11.80 o
  13   1   0     3908.68     3866.80     56.43 o
  15   1   0      888.61      790.49     17.53 o
  17   1   0     1532.54     1501.49     23.27 o
  19   1   0      137.57      120.76     14.87 o
  21   1   0     1208.17     1263.46     36.71 o
  23   1   0      528.96      575.67     43.67 o
  25   1   0       12.78        0.00      8.08 o
  27   1   0      148.77      161.91     31.36 o
   0   2   0     2627.84     2939.48     24.57 o
   2   2   0     5954.99     6068.28     28.84 o
   4   2   0     1388.24     1607.07     24.29 o
   6   2   0      580.17      582.40     12.05 o
   8   2   0     1064.92     1180.77     18.37 o
  10   2   0     6841.09     6995.70     53.99 o
  12   2   0      694.72      577.21     99.76 o
  14   2   0     2740.10     2838.00     26.34 o
  16   2   0     1135.15     1179.46     41.56 o
  18   2   0       63.20       51.42     13.56 o
  20   2   0      317.20      272.80     24.11 o
  22   2   0       21.46        9.99     14.75 o
  24   2   0      161.50      142.45     25.77 o
  26   2   0        5.89       19.08     34.36 o
   1   3   0     3818.41     3914.10     20.89 o
   3   3   0     1521.88     1433.16     20.30 o
   5   3   0       50.98       43.93      4.76 o
   7   3   0      321.41      283.21     18.35 o
   9   3   0     1056.22     1126.41     17.52 o
  11   3   0        0.31        0.00     14.52 o
  13   3   0      388.18      358.27     23.04 o
  15   3   0      119.99       94.82     19.06 o
  17   3   0        5.53        0.00      7.88 o
  19   3   0        7.20        0.88      3.35 o
  21   3   0       14.10       17.94     19.30 o
  23   3   0        2.55        0.42     16.78 o
  25   3   0        5.21        2.46     26.20 o
   0   4   0        3.73        0.00      5.56 o
   2   4   0      963.61      990.68     15.29 o
   4   4   0      100.31      102.20      8.33 o
   6   4   0     1367.44     1375.73     22.32 o
   8   4   0     1402.71     1418.94     39.14 o
  10   4   0       26.19       33.81     11.35 o
  12   4   0      331.15      298.99     16.08 o
  14   4   0      251.55      248.32     17.36 o
  16   4   0      267.41      291.73     18.62 o
  18   4   0       18.82       15.76     15.88 o
  20   4   0      222.94      225.65     21.19 o
  22   4   0       18.84        6.64     24.85 o
   1   5   0       30.49       30.58      9.67 o
   3   5   0       83.08       62.84     10.36 o
   5   5   0        6.77        0.00     11.95 o
   7   5   0      188.56      176.31     13.69 o
   9   5   0      275.09      300.80     18.33 o
  11   5   0       11.28        6.47     12.25 o
  13   5   0      146.20      151.34     13.50 o
  15   5   0       57.11       60.18     14.18 o
  17   5   0       54.97       37.34     15.33 o
  19   5   0        9.73       13.63     20.75 o
   0   6   0     1852.95     2370.35     61.52 o
   2   6   0       45.96       44.20     14.56 o
   4   6   0      261.34      226.01     21.75 o
   6   6   0        0.54        0.00      2.33 o
   8   6   0      123.90      116.33     15.68 o
  10   6   0       37.99       35.38     14.35 o
  12   6   0        0.46        0.00      8.12 o
  14   6   0      111.58      119.05     17.72 o
  16   6   0       68.10       46.65     16.73 o
   1   7   0        2.12        0.00     13.18 o
   3   7   0      122.02       97.16     32.05 o
   5   7   0       56.22       62.40     17.03 o
   7   7   0       28.60       18.59     16.53 o
   9   7   0       55.22       65.80     17.31 o
 -27   1   1        0.08       19.06     29.26 o
 -25   1   1       77.11       58.80     27.35 o
 -23   1   1       24.60       15.24     15.32 o
 -21   1   1      462.14      461.15     19.95 o
 -19   1   1      624.93      556.88     15.84 o
 -17   1   1       26.38       15.97     10.10 o
 -15   1   1      451.39      428.26     12.81 o
 -13   1   1     1883.61     1894.65     31.52 o
 -11   1   1      382.57      406.26     12.05 o
  -9   1   1      787.41      710.11     10.99 o
  -7   1   1      834.08      721.46    133.38 o
  -5   1   1     3128.77     3163.44     33.30 o
  -3   1   1     4421.64     4995.20     43.02 o
  -1   1   1     7166.12     7696.01     70.38 o
   1   1   1     3263.91     3659.68     30.41 o
   3   1   1     1729.18     1617.26      8.95 o
   5   1   1     3969.41     4496.80     25.85 o
   7   1   1     1000.04      917.65     14.34 o
   9   1   1     5280.84     5947.04     48.32 o
  11   1   1      480.80      458.26      9.68 o
  13   1   1       77.45       76.96      9.53 o
  15   1   1       65.84       63.41      8.75 o
  17   1   1       37.69       27.99     12.02 o
  19   1   1        1.74        6.56     13.34 o
  21   1   1       18.32       14.16     26.29 o
  23   1   1        0.14        3.15     17.69 o
  25   1   1      154.84      164.27     27.92 o
 -26   2   1        9.66       25.55     43.71 o
 -24   2   1      105.97      102.69     18.50 o
 -22   2   1       84.70       81.90     16.27 o
 -20   2   1       45.82       40.59     13.88 o
 -18   2   1      430.50      387.50     17.59 o
 -16   2   1     1506.15     1567.60     32.10 o
 -14   2   1      233.58      213.86     15.47 o
 -12   2   1     2241.28     2318.29     29.10 o
 -10   2   1     1219.90     1199.67     36.43 o
  -8   2   1     4400.52     4290.80     63.89 o
  -6   2   1     1321.23     1342.19     15.56 o
  -4   2   1     5491.33     5756.25     43.80 o
  -2   2   1     8110.06     7812.20     46.54 o
   0   2   1    13088.08    13810.88     52.27 o
   2   2   1      952.26     1113.94     11.01 o
   4   2   1     1872.29     2150.30     23.12 o
   6   2   1      478.90      478.52     12.67 o
   8   2   1       15.58        8.37      6.56 o
  10   2   1     2753.95     2815.51     31.45 o
  12   2   1      109.64      103.71     12.68 o
  14   2   1     3085.90     3315.77     39.29 o
  16   2   1      301.41      247.01     13.99 o
  18   2   1       48.43       21.80     19.17 o
  20   2   1      358.92      352.75     25.11 o
  22   2   1       66.72       47.21     14.93 o
  24   2   1      173.48      200.70     27.71 o
  26   2   1       14.56       17.18     32.38 o
 -25   3   1      123.99      153.98     27.11 o
 -23   3   1        6.75        0.00     12.95 o
 -21   3   1      261.26      278.36     24.85 o
 -19   3   1        4.60        7.69     31.55 o
 -17   3   1      168.31      148.66     22.17 o
 -15   3   1      589.04      624.56     26.56 o
 -13   3   1        0.05       14.16     27.19 o
 -11   3   1       13.62       28.83     17.78 o
  -9   3   1     1255.65     1218.40     23.95 o
  -7   3   1     5392.22     6008.91     72.50 o
  -3   3   1     2188.58     2099.64     16.26 o
  -1   3   1      825.21      766.68     14.67 o
   1   3   1      927.29      869.76     11.08 o
   3   3   1     1132.12     1206.49     13.87 o
   5   3   1     2487.37     2502.67     18.08 o
   7   3   1     1583.19     1803.91     17.17 o
   9   3   1     4232.97     4396.74     31.64 o
  11   3   1    14428.78    15393.46    290.74 o
  13   3   1      967.20     1107.02     22.52 o
  15   3   1      250.89      170.36     65.00 o
  17   3   1       38.71       18.26     17.67 o
  19   3   1       96.41       81.10     22.45 o
  21   3   1      240.93      226.64     23.81 o
  23   3   1       73.81       67.26     21.37 o
 -22   4   1       37.36       41.76     23.00 o
 -20   4   1        4.34        1.61     15.50 o
 -18   4   1      296.02      335.19     20.23 o
 -16   4   1      264.97      239.68     37.33 o
 -14   4   1        7.05        2.64      9.37 o
 -12   4   1     1665.36     1757.79     28.23 o
 -10   4   1     2883.64     2929.61     28.22 o
  -8   4   1      323.85      301.76     14.02 o
  -6   4   1     1173.43     1224.15     21.63 o
  -4   4   1      945.11      967.55     14.52 o
  -2   4   1     1891.68     2098.13     17.95 o
   0   4   1        0.82        0.35      3.59 o
   2   4   1       14.08       14.01      7.55 o
   4   4   1      269.99      299.82     10.58 o
   6   4   1     1938.49     2058.62     48.71 o
   8   4   1      814.57      809.42     19.24 o
  10   4   1      148.24      145.69     11.99 o
  12   4   1        0.21        0.73      6.23 o
  14   4   1      373.37      391.37     18.68 o
  16   4   1      243.80      267.24     19.94 o
  18   4   1       27.31       31.38     16.77 o
  20   4   1      128.67      138.25     20.44 o
  22   4   1       26.65       21.57     27.18 o
 -19   5   1      117.69      106.88     16.65 o
 -17   5   1        5.60        0.42      5.22 o
 -15   5   1       78.53       75.92     13.73 o
 -13   5   1       16.78       18.34     11.69 o
 -11   5   1      354.80      350.22     15.00 o
  -9   5   1        0.38        0.00      8.24 o
  -7   5   1      320.03      313.34     16.03 o
  -5   5   1        8.87        7.05     11.33 o
  -3   5   1      149.84      160.17     12.04 o
  -1   5   1       10.11        7.16      9.11 o
   1   5   1      666.60      686.00     13.94 o
   3   5   1      126.62      106.22     13.25 o
   5   5   1       38.11       18.96     11.58 o
   7   5   1      326.16      309.03     15.87 o
   9   5   1      104.04       90.49     12.33 o
  11   5   1      205.15      205.48     15.62 o
  13   5   1       15.18       10.54     13.31 o
  17   5   1       14.62       11.28     15.28 o
  19   5   1       96.64      112.18     21.36 o
 -16   6   1       50.96       44.22     16.82 o
 -14   6   1        9.63        2.71      6.67 o
 -12   6   1       36.02       19.64     14.40 o
 -10   6   1        4.73        3.42      9.47 o
  -8   6   1        0.13        3.10     16.29 o
  -6   6   1        7.44        2.83     10.12 o
  -4   6   1       40.93       33.36     13.32 o
  -2   6   1       23.62        2.48     19.21 o
   0   6   1        0.14        0.09      5.59 o
   2   6   1      178.79      208.34     16.90 o
   4   6   1       53.47       41.29     17.10 o
   6   6   1      130.36      119.92     15.36 o
   8   6   1      143.35      129.45     16.34 o
  10   6   1       20.56       19.54     13.57 o
  12   6   1       25.39       24.75     14.51 o
  14   6   1       70.76       80.13     17.83 o
  -9   7   1       22.18       20.66     17.09 o
  -7   7   1        2.59        5.08     14.28 o
  -5   7   1        0.10       11.38     18.89 o
  -3   7   1        2.01        4.01     16.11 o
  -1   7   1       23.86       17.62     29.21 o
   1   7   1       94.60       88.67     23.23 o
   3   7   1      115.43       85.44     32.38 o
   5   7   1        6.13       12.20     15.18 o
   7   7   1        1.49       11.09     19.52 o
 -26   0   2       23.55       19.29     40.20 o
 -24   0   2      633.13      629.95     48.82 o
 -22   0   2      768.95      882.29     29.10 o
 -20   0   2      117.52      115.81     18.07 o
 -18   0   2     2315.60     2470.62     35.67 o
 -16   0   2     1110.40     1202.86     26.05 o
 -14   0   2       94.08       96.68     14.41 o
 -12   0   2      369.80      403.30     15.77 o
 -10   0   2      444.25      392.88     13.68 o
  -8   0   2      378.31      442.72     12.32 o
  -6   0   2      411.05      460.25     12.52 o
  -4   0   2    21806.45    22045.25    188.31 o
  -2   0   2     9284.17     9648.24    128.34 o
   2   0   2    87861.59    81812.05    974.92 o
   4   0   2    16976.35    15608.00     72.06 o
   6   0   2     2061.91     1954.58     29.99 o
   8   0   2      556.38      437.58     14.11 o
  10   0   2      136.69      122.99      7.52 o
  14   0   2     3879.59     4176.75     50.38 o
  16   0   2     2960.19     2945.67     33.83 o
  18   0   2     1320.09     1390.80     50.37 o
  20   0   2     2635.76     2686.17     66.90 o
  22   0   2     2173.16     2481.52     68.35 o
  24   0   2        2.35       12.89     38.70 o
  26   0   2      108.86      129.84     44.20 o
 -27   1   2       18.12       24.12     27.56 o
 -25   1   2       75.52       57.69     26.83 o
 -23   1   2      372.50      380.27     20.74 o
 -21   1   2      119.96      107.71     15.93 o
 -19   1   2      931.64      888.32     18.42 o
 -17   1   2     1069.66     1039.08     18.14 o
 -15   1   2      761.18      710.60     15.22 o
 -13   1   2       13.41        6.60      7.46 o
 -11   1   2     2010.87     1856.63     17.32 o
  -9   1   2      430.00      474.81     10.25 o
  -7   1   2     9711.38    10535.85    197.97 o
  -5   1   2    18800.81    18709.49    428.70 o
  -3   1   2      344.01      298.23      8.64 o
  -1   1   2    36807.25    36399.42    323.64 o
   1   1   2    11376.24    11570.94     23.02 o
   3   1   2     6494.27     6385.85     22.12 o
   5   1   2      638.55      598.32      7.93 o
   7   1   2     1613.38     1397.62     19.97 o
   9   1   2     3629.62     3710.59     25.31 o
  11   1   2     1960.89     2107.78     15.82 o
  13   1   2      109.87       85.99      9.55 o
  15   1   2      148.93      128.05      9.19 o
  17   1   2     1609.73     1534.39     52.60 o
  19   1   2       26.37       21.15     12.83 o
  21   1   2      642.49      637.85     30.48 o
  23   1   2       36.52       41.37     24.60 o
  25   1   2      301.98      320.05     42.32 o
 -26   2   2      104.98       72.12     45.25 o
 -24   2   2        0.81        0.44     10.94 o
 -22   2   2      134.52      106.27     16.60 o
 -20   2   2      109.65       99.39     14.85 o
 -18   2   2     2225.77     2225.95     87.85 o
 -16   2   2       52.38       62.22     13.56 o
 -14   2   2     3600.27     3523.13     63.76 o
 -12   2   2      832.20      839.70     33.59 o
 -10   2   2     2092.83     2200.96    141.50 o
  -8   2   2     1955.40     1988.70     53.38 o
  -6   2   2     1035.64     1219.56     20.88 o
  -4   2   2        8.04        2.94      6.23 o
  -2   2   2     5375.68     6312.60     25.38 o
   0   2   2       99.58      116.79      5.40 o
   2   2   2      182.43      209.41      6.61 o
   4   2   2     6185.59     6344.37     29.91 o
   6   2   2      553.63      552.23      9.67 o
   8   2   2     2158.16     2254.34     25.73 o
  10   2   2      303.75      273.72     11.65 o
  12   2   2     1141.70     1287.91     49.39 o
  14   2   2       35.29       34.31     11.61 o
  16   2   2       74.78       67.59     12.35 o
  18   2   2       14.65        0.00      7.37 o
  20   2   2      134.48      142.19     15.64 o
  22   2   2       39.64       46.01     22.81 o
  24   2   2       14.51       22.69     25.97 o
 -23   3   2        5.28        0.00     28.34 o
 -21   3   2        4.66       60.93     40.62 o
 -19   3   2       23.20        1.37     16.31 o
 -17   3   2      183.85      173.04     21.47 o
 -15   3   2      903.29      848.43     28.94 o
 -13   3   2      496.55      499.87     24.04 o
 -11   3   2       32.22       17.61     15.34 o
  -9   3   2      525.35      555.72     15.06 o
  -7   3   2      577.68      618.67     14.84 o
  -5   3   2        7.49        3.42      4.15 o
  -3   3   2      441.78      465.17      8.80 o
  -1   3   2       76.89       57.21      6.03 o
   1   3   2        4.01        0.00      3.04 o
   3   3   2      573.64      590.52     11.12 o
   5   3   2        0.48        0.00      3.05 o
   7   3   2     1187.51     1178.97     11.53 o
   9   3   2       60.47       76.00     10.80 o
  11   3   2      176.79      178.61     13.79 o
  13   3   2       41.07       63.45     15.24 o
  17   3   2       19.44       12.05     15.57 o
  19   3   2       92.36       73.00     24.30 o
  21   3   2       19.74        6.12     93.88 o
  23   3   2        0.13        8.85     20.22 o
 -22   4   2       36.89       29.88     23.07 o
 -20   4   2       14.78        3.12     11.09 o
 -18   4   2      502.73      614.29     24.86 o
 -16   4   2       39.25       24.25     13.44 o
 -14   4   2      161.71      128.31     15.85 o
 -12   4   2      282.31      245.94     16.11 o
 -10   4   2      121.92      117.07     11.03 o
  -8   4   2       31.37       33.87      9.46 o
  -6   4   2       73.76       51.14     10.00 o
  -4   4   2        6.39        8.17     11.53 o
  -2   4   2      649.04      696.80     13.75 o
   0   4   2        1.66        0.00      2.65 o
   2   4   2        0.06        0.00      3.20 o
   4   4   2      434.10      471.87     12.01 o
   6   4   2       30.29       24.01      9.57 o
   8   4   2      477.27      421.89     15.60 o
  10   4   2     1028.26     1121.50     22.01 o
  12   4   2      106.33      106.64     12.49 o
  14   4   2      106.33       84.16     16.79 o
  16   4   2        4.18        5.13     15.60 o
  18   4   2       22.43       18.39     16.29 o
  20   4   2       17.94        1.57      9.34 o
  22   4   2        1.25       18.98     30.17 o
 -19   5   2      117.37      114.52     21.10 o
 -17   5   2       19.28       12.51     11.69 o
 -15   5   2      110.96      104.83     14.14 o
 -13   5   2        6.72        7.56     11.50 o
 -11   5   2       59.96       56.03     11.25 o
  -9   5   2       27.38       25.89     10.56 o
  -7   5   2      119.44      113.52     12.84 o
  -5   5   2      427.27      489.52     14.81 o
  -3   5   2      326.44      310.65     13.66 o
  -1   5   2      462.00      473.96     14.68 o
   1   5   2       71.37       40.91      8.89 o
   3   5   2      610.30      625.81     19.45 o
   5   5   2       62.63       44.20     11.27 o
   7   5   2      245.47      244.80     14.67 o
   9   5   2      103.56       97.13     13.19 o
  11   5   2       50.43       57.63     12.50 o
  13   5   2        3.01        7.28     12.63 o
  15   5   2       38.41       29.80     13.27 o
  17   5   2        0.59        0.00      9.06 o
  19   5   2        7.96       19.56     21.82 o
 -16   6   2       19.94       19.84     16.17 o
 -14   6   2       49.61       36.19     15.47 o
 -12   6   2        1.99        0.91     14.19 o
 -10   6   2       70.47       92.95     15.68 o
  -8   6   2       49.94       43.26     12.60 o
  -6   6   2        0.02        3.06      5.57 o
  -4   6   2      118.32      137.02     15.59 o
  -2   6   2       16.51        3.63      7.65 o
   0   6   2       12.13        0.00     18.29 o
   2   6   2      873.05     1039.88     26.37 o
   4   6   2      311.52      350.08     19.48 o
   6   6   2       92.82       83.66     15.02 o
   8   6   2      155.96      160.06     16.76 o
  10   6   2        2.39        0.00      7.48 o
  12   6   2       60.57       78.45     14.93 o
  14   6   2       88.66       95.71     19.78 o
  -9   7   2       18.22       10.80     16.91 o
  -7   7   2       55.66       61.76     17.68 o
  -5   7   2      121.69      137.31     18.91 o
  -3   7   2        7.83       21.68     20.16 o
  -1   7   2      183.70      169.43     32.77 o
   1   7   2       75.20       72.92     23.02 o
   3   7   2        4.74        0.00      8.97 o
   5   7   2        0.49        0.00     12.80 o
   7   7   2       24.66       26.38     16.78 o
 -27   1   3      159.81      135.67     27.86 o
 -25   1   3      167.07      153.12     19.83 o
 -23   1   3       65.07       78.39     16.57 o
 -21   1   3       75.81       72.99     12.38 o
 -19   1   3      965.84      998.78     24.44 o
 -17   1   3       25.56       39.72     10.77 o
 -15   1   3       66.92       67.09     10.64 o
 -13   1   3       54.86       47.07      9.15 o
 -11   1   3     1149.98     1088.52     14.57 o
  -9   1   3     3588.55     3741.70     45.59 o
  -7   1   3    29983.63    31202.77    367.77 o
  -5   1   3     1194.81     1175.64     77.76 o
  -3   1   3    41196.00    41820.27    241.53 o
  -1   1   3     7852.75     7991.95     25.14 o
   1   1   3     3206.01     3289.78     13.61 o
   3   1   3      546.38      600.83      8.14 o
   5   1   3     3166.39     3625.72     19.27 o
   7   1   3     3988.12     4504.59     32.20 o
   9   1   3      947.67     1125.21     16.99 o
  11   1   3     1767.31     1920.11     22.86 o
  13   1   3       10.21        1.99      4.01 o
  15   1   3     1622.48     1617.24     35.42 o
  17   1   3        5.94        1.31      4.90 o
  19   1   3     1050.80     1114.17     27.24 o
  21   1   3      770.43      767.46     31.78 o
  23   1   3       92.70      107.07     26.48 o
  25   1   3        6.17        0.88     22.86 o
 -26   2   3      303.85      317.05     29.03 o
 -24   2   3      174.47      151.47     24.42 o
 -22   2   3      389.85      404.86     25.70 o
 -20   2   3      448.82      453.82     35.78 o
 -18   2   3      119.12       89.95     16.74 o
 -16   2   3      730.41      638.23     23.50 o
 -14   2   3      893.21      926.66     26.23 o
 -12   2   3      479.83      481.27     30.88 o
 -10   2   3      179.96      165.29     31.47 o
  -8   2   3     7350.30     7665.55    176.65 o
  -6   2   3      366.83      445.79     63.50 o
  -4   2   3     5369.07     5330.19     25.12 o
  -2   2   3      408.48      490.77      7.28 o
   0   2   3      652.08      569.28      7.82 o
   2   2   3      880.11      876.75      8.89 o
   4   2   3     1448.58     1331.59     10.01 o
   6   2   3     6259.39     6111.91     19.87 o
   8   2   3       76.93       82.90      6.92 o
  10   2   3     1707.42     1658.21     19.76 o
  12   2   3      232.15      245.37     18.29 o
  14   2   3     1060.77     1049.10     20.78 o
  16   2   3        0.07        7.91     20.63 o
  18   2   3      359.71      345.07     23.33 o
  20   2   3      704.28      713.48     22.61 o
  22   2   3       12.25       14.75     23.45 o
  24   2   3      121.26      133.97     48.93 o
 -25   3   3      202.54      207.37     39.14 o
 -23   3   3        0.53        0.00     33.52 o
 -21   3   3      108.83      102.47     18.64 o
 -19   3   3        6.85        8.43     16.84 o
 -17   3   3     1057.20     1241.33     46.56 o
 -15   3   3       19.33       18.12     17.33 o
 -13   3   3     2261.86     2414.61    180.95 o
 -11   3   3      983.80     1013.77     30.87 o
  -9   3   3     2145.37     2336.78     25.44 o
  -7   3   3     2808.55     2905.62     25.63 o
  -5   3   3        2.71        0.17      1.85 o
  -3   3   3     1909.17     1996.70     13.03 o
  -1   3   3      114.05      101.14      5.32 o
   1   3   3       28.49       33.89      4.03 o
   3   3   3     1615.17     1674.57     16.55 o
   5   3   3      479.65      446.34      9.01 o
   7   3   3     2013.59     1961.88     15.19 o
   9   3   3     2212.95     2242.64     25.93 o
  11   3   3        0.18        0.00     12.11 o
  13   3   3     8563.93     9505.76     66.55 o
  15   3   3      469.18      332.51    220.21 o
  17   3   3      332.93      334.46     19.39 o
  19   3   3      206.53      221.35     18.55 o
  21   3   3        1.21       23.89     44.01 o
  23   3   3       68.74       88.34     45.63 o
 -22   4   3      182.26      186.39     40.87 o
 -20   4   3      137.33      149.62     37.23 o
 -18   4   3        1.14        0.00      9.32 o
 -16   4   3       15.29        6.50      7.98 o
 -14   4   3       36.15       34.26     13.78 o
 -12   4   3     1060.89     1134.44     23.48 o
 -10   4   3       21.69       18.38      9.88 o
  -8   4   3     1359.22     1346.44     19.48 o
  -6   4   3       26.92       21.63      8.69 o
  -4   4   3     1318.17     1393.14     17.69 o
  -2   4   3      348.53      335.44     11.45 o
   0   4   3     1427.65     1469.21     16.75 o
   2   4   3        1.18        0.00      1.51 o
   4   4   3      845.50      808.42     14.89 o
   6   4   3     3434.52     3651.94     34.67 o
   8   4   3       15.94       15.41     10.93 o
  10   4   3     2423.13     2545.45     30.89 o
  12   4   3      273.34      266.71     14.38 o
  14   4   3      255.86      260.86     20.71 o
  16   4   3        0.09        0.00      8.71 o
  18   4   3      168.13      168.66     18.66 o
  20   4   3        6.90       13.08     18.90 o
  22   4   3       35.23       45.36     26.17 o
 -19   5   3      154.34      169.12     21.91 o
 -17   5   3      379.15      407.63     80.69 o
 -15   5   3      339.34      368.08     17.53 o
 -13   5   3        1.56        0.00      3.74 o
 -11   5   3      265.90      245.99     14.48 o
  -9   5   3      142.99      116.27     13.07 o
  -7   5   3      994.19     1074.80     19.91 o
  -5   5   3       21.47       18.56      9.99 o
  -3   5   3      865.78      912.13     21.17 o
  -1   5   3      599.05      667.12     16.22 o
   1   5   3     1124.87     1210.66     20.29 o
   3   5   3      129.61      100.93     11.22 o
   5   5   3       13.25        4.08      6.22 o
   7   5   3        1.67        6.47      9.92 o
   9   5   3       13.06       10.87     10.79 o
  11   5   3       98.85       77.08     13.12 o
  13   5   3       21.88       17.05     13.63 o
  15   5   3      151.80      162.41     18.62 o
  17   5   3        0.77        2.89     12.70 o
  19   5   3       10.95        6.98      8.15 o
 -16   6   3       25.46       16.62     16.17 o
 -14   6   3        3.40        5.22      9.83 o
 -12   6   3        6.34        7.77     15.16 o
  -8   6   3       11.77       12.87     12.01 o
  -6   6   3       55.57       43.67     12.13 o
  -4   6   3      248.60      222.85     14.34 o
  -2   6   3      191.12      192.66     16.30 o
   0   6   3       14.76        0.00      7.51 o
   2   6   3       73.97       62.70     14.71 o
   4   6   3       73.18       74.17     14.70 o
   6   6   3       47.64       49.79     14.29 o
   8   6   3       18.93       10.81     13.69 o
  10   6   3       53.86       53.94     15.07 o
  12   6   3        0.24        5.86     24.54 o
  14   6   3       25.47       13.07     18.53 o
  -9   7   3        0.96        0.00      9.55 o
  -7   7   3       36.06       46.89     16.94 o
  -5   7   3        2.68        1.97     17.30 o
  -3   7   3        3.71        5.80     19.35 o
  -1   7   3       17.85        0.00      9.15 o
   1   7   3        0.00        3.54     11.61 o
   3   7   3        0.03        0.00      9.91 o
   5   7   3        7.70        0.00     25.95 o
   7   7   3        0.01        0.00     10.30 o
 -26   0   4      115.27      108.65     41.01 o
 -24   0   4      172.80      149.42     28.57 o
 -22   0   4      469.33      489.19     49.97 o
 -20   0   4      145.28      111.88     18.69 o
 -18   0   4     1209.23     1220.15     45.16 o
 -16   0   4      882.09      937.63     25.61 o
 -14   0   4     6908.43     6794.33     71.96 o
 -12   0   4     3281.74     3079.77     49.49 o
 -10   0   4      260.21      233.72     12.99 o
  -8   0   4    11506.49    12082.04     50.79 o
  -6   0   4     4059.63     3736.65     26.82 o
  -4   0   4      764.38      886.17     12.79 o
  -2   0   4     5127.99     5225.65     29.87 o
   0   0   4     5949.58     6690.58    189.03 o
   4   0   4    22529.63    22526.37     85.69 o
   6   0   4       46.78       13.61     15.03 o
   8   0   4     1752.28     1921.88     36.22 o
  10   0   4     1301.27     1237.96     34.95 o
  12   0   4     2604.28     2753.03     52.42 o
  14   0   4        0.58        4.57      8.81 o
  16   0   4     2090.15     2065.36     37.82 o
  18   0   4       28.65        9.30     27.94 o
  20   0   4      423.63      394.29     42.27 o
  22   0   4       25.87        4.20     35.28 o
  24   0   4      922.07     1051.50     55.88 o
  26   0   4       38.84       21.90     41.52 o
 -27   1   4       36.25       51.30     26.28 o
 -25   1   4       93.93       77.44     18.77 o
 -23   1   4      204.89      208.77     18.98 o
 -21   1   4       13.41       14.19     12.27 o
 -19   1   4     1641.43     1700.34     32.44 o
 -17   1   4       97.95       86.87     11.78 o
 -15   1   4     2996.85     2982.26     43.29 o
 -13   1   4        6.44        2.61     11.34 o
 -11   1   4     4149.24     3728.76     38.37 o
  -9   1   4     2592.64     2566.57     31.68 o
  -7   1   4     9080.39     9457.46     64.13 o
  -5   1   4    13225.05    13908.53     92.13 o
  -3   1   4    10337.47    10075.64     22.43 o
  -1   1   4    13602.04    12736.01     45.44 o
   1   1   4     1645.13     1439.74      9.51 o
   3   1   4    11618.92    11284.34     25.99 o
   5   1   4     1905.73     1927.69     14.50 o
   7   1   4     4654.32     4643.87     22.01 o
   9   1   4       39.91       24.76      8.18 o
  11   1   4     1861.73     1960.50     20.27 o
  13   1   4      563.12      510.69     18.06 o
  15   1   4     1095.82     1100.52     20.78 o
  17   1   4     1912.33     1986.33     23.96 o
  19   1   4       48.25       27.78     17.87 o
  21   1   4      329.50      317.25     26.28 o
  23   1   4       57.47       40.76     27.05 o
  25   1   4       74.07       89.60     28.50 o
 -26   2   4       11.79        9.97     22.64 o
 -24   2   4      176.29      163.67     24.11 o
 -22   2   4        1.46       17.99     23.52 o
 -20   2   4      114.97      124.07     18.92 o
 -18   2   4       87.90       75.28     17.11 o
 -16   2   4     3059.63     2899.46    195.63 o
 -14   2   4      296.42      240.27     18.28 o
 -12   2   4       42.37       45.25     20.48 o
 -10   2   4       11.45        8.87     11.73 o
  -6   2   4     8379.66     8242.08     56.23 o
  -4   2   4     6430.51     7340.94     29.19 o
  -2   2   4     1431.47     1559.32     10.80 o
   0   2   4     1433.21     1431.80      9.24 o
   2   2   4    25192.24    26126.36     94.19 o
   4   2   4     2946.34     3527.43     16.75 o
   6   2   4      199.83      207.09      5.98 o
   8   2   4      258.61      273.59      8.25 o
  10   2   4      162.59      145.30     10.36 o
  12   2   4      504.84      555.38     16.00 o
  14   2   4     1063.76     1077.21     21.43 o
  16   2   4       42.78       15.50      7.94 o
  18   2   4       30.43       23.61     15.69 o
  20   2   4      507.50      526.11     23.53 o
  22   2   4        3.62        7.83     44.47 o
  24   2   4       60.52       59.75     43.18 o
 -25   3   4        3.32        0.00     58.86 o
 -23   3   4        0.01        2.99     24.77 o
 -21   3   4       27.38       21.81     21.35 o
 -19   3   4       19.51       13.31     16.93 o
 -17   3   4       22.00       14.38     13.10 o
 -15   3   4       37.83       23.71     16.01 o
 -11   3   4      495.55      468.46     20.52 o
  -9   3   4      846.61      834.41     27.28 o
  -7   3   4        0.44        2.04      7.84 o
  -5   3   4      320.64      340.16      9.84 o
  -3   3   4      236.76      195.37      7.99 o
  -1   3   4      414.50      397.68      6.57 o
   1   3   4        2.08        1.32      3.93 o
   3   3   4      313.29      344.91     14.39 o
   5   3   4     1314.23     1505.47     15.61 o
   7   3   4      932.51      997.51     12.48 o
   9   3   4      107.30      113.69      9.43 o
  11   3   4       80.39       68.58     12.39 o
  13   3   4        0.62        3.84     11.70 o
  15   3   4       29.00       14.12     21.16 o
  17   3   4       49.03       48.97     15.43 o
  19   3   4       48.89       42.54     16.61 o
  21   3   4       86.36       72.06     24.85 o
  23   3   4        4.68       31.12     49.98 o
 -22   4   4       22.69        5.08    357.16 o
 -20   4   4       19.81        5.46     26.22 o
 -18   4   4       20.68       23.59     15.89 o
 -16   4   4      336.76      381.74     18.73 o
 -14   4   4       15.63        8.43     14.04 o
 -12   4   4       31.33       18.28     12.61 o
 -10   4   4        1.47        6.55     13.85 o
  -8   4   4       24.44       16.51     10.28 o
  -6   4   4       11.38       20.57      8.41 o
  -4   4   4        8.38        0.00      4.98 o
  -2   4   4      822.20      868.61     15.98 o
   0   4   4      741.57      785.97     13.39 o
   2   4   4     1376.62     1375.55     18.56 o
   4   4   4      189.63      155.60      9.97 o
   6   4   4        0.83        0.00      8.35 o
   8   4   4        0.16        0.00      8.61 o
  10   4   4        0.01        4.85     10.38 o
  12   4   4        0.38        0.00      9.34 o
  14   4   4      125.15       88.25     13.64 o
  16   4   4       10.11        0.00      9.96 o
  18   4   4       62.51       54.62     16.17 o
  20   4   4        1.87        0.00      6.39 o
 -19   5   4       19.35       24.83     19.01 o
 -17   5   4       43.13       50.81     14.14 o
 -15   5   4      382.84      391.03     18.24 o
 -13   5   4       99.05       99.24     12.78 o
 -11   5   4      100.72      100.59     13.56 o
  -9   5   4      301.02      300.40     13.87 o
  -7   5   4      366.95      347.52     14.03 o
  -5   5   4      145.62      133.03     11.50 o
  -3   5   4      403.47      445.28     16.78 o
  -1   5   4      121.58      112.07     11.38 o
   1   5   4      903.08      916.72     18.85 o
   3   5   4      945.42     1005.97     25.89 o
   5   5   4       15.38       12.68     10.80 o
   7   5   4      150.45      131.58     14.19 o
   9   5   4        3.13        0.00     10.54 o
  11   5   4        1.67        4.09     11.52 o
  13   5   4      184.99      202.87     21.33 o
  15   5   4        0.56        0.12     16.95 o
  17   5   4      131.63      117.87     19.93 o
 -16   6   4        7.27        8.55     16.87 o
 -14   6   4       73.69       76.55     17.09 o
 -12   6   4       89.54      110.90     14.26 o
 -10   6   4      106.64      107.88     13.94 o
  -8   6   4       31.38       28.00     12.02 o
  -6   6   4      140.38      142.79     12.92 o
  -4   6   4       12.47        3.60     10.63 o
  -2   6   4      123.10      133.80     18.78 o
   0   6   4       65.41       52.28     18.57 o
   2   6   4        0.04        0.00      8.86 o
   4   6   4        5.33        1.06     18.46 o
   6   6   4       92.88       93.22     14.91 o
   8   6   4       26.84       25.45     13.89 o
  10   6   4        0.17        0.00     10.37 o
  12   6   4       46.57       57.23     20.93 o
  14   6   4        0.25        7.42     26.31 o
  -7   7   4        8.95       26.76     19.66 o
  -5   7   4        2.00        4.71     19.06 o
  -3   7   4        5.41        0.00      3.78 o
  -1   7   4       45.77       49.29     33.69 o
   1   7   4        0.17        8.77     34.26 o
   3   7   4       66.54       74.77     16.24 o
   5   7   4        0.75       10.46     19.83 o
   7   7   4       36.54       36.00     21.30 o
 -27   1   5       84.96       59.45     25.22 o
 -25   1   5       35.03       52.72     19.00 o
 -23   1   5       45.39       44.67     15.93 o
 -21   1   5       31.07       30.82     12.46 o
 -19   1   5       91.72       64.38     11.97 o
 -17   1   5     1578.29     1466.44     21.78 o
 -15   1   5      101.10       84.19     11.30 o
 -13   1   5        0.04        7.05     11.85 o
 -11   1   5        5.25        2.33      6.78 o
  -9   1   5     2665.42     2996.57     29.76 o
  -7   1   5       35.75       44.37      5.72 o
  -5   1   5    64218.29    66199.85    245.78 o
  -3   1   5     8520.77     7174.45    998.30 o
  -1   1   5     7022.80     6684.78     63.46 o
   1   1   5     2361.06     2538.75     19.57 o
   3   1   5        4.05        3.03      2.73 o
   5   1   5     1000.69     1212.52     14.34 o
  11   1   5     1131.45     1224.32     17.48 o
  13   1   5     3758.25     3678.48     34.50 o
  15   1   5     1637.88     1647.33     27.95 o
  17   1   5      388.01      315.27     16.82 o
  19   1   5      398.03      368.05     22.20 o
  21   1   5       55.20       63.29     23.43 o
  23   1   5      126.51      128.64     28.27 o
  25   1   5        2.08       16.39     30.07 o
 -26   2   5      207.42      200.69     31.19 o
 -24   2   5        1.28        0.00     13.15 o
 -22   2   5      234.82      253.91     25.03 o
 -20   2   5      111.16      103.60     19.26 o
 -18   2   5      742.91      741.99     53.08 o
 -16   2   5      108.31       68.75     16.28 o
 -14   2   5        0.08        0.00     13.21 o
 -12   2   5      190.63      198.62     14.59 o
 -10   2   5      782.13      912.19     20.05 o
  -8   2   5     4876.14     5287.65    256.42 o
  -6   2   5     2323.13     2680.35     16.26 o
  -4   2   5    11790.04    12389.63     27.40 o
  -2   2   5      670.89      694.21      8.41 o
   0   2   5      138.10      109.44      5.12 o
   2   2   5     4294.11     4536.92     25.06 o
   4   2   5    11130.72    12315.62     40.85 o
   6   2   5     4608.27     5063.41     20.58 o
   8   2   5     5111.85     5074.96     33.76 o
  10   2   5     1503.67     1491.47     19.89 o
  12   2   5     3123.76     3243.87     63.02 o
  14   2   5     2076.46     2112.40     32.04 o
  16   2   5      133.52      134.24     15.08 o
  18   2   5      617.27      636.53     22.36 o
  20   2   5       46.61       51.44     22.18 o
  22   2   5       77.66       66.21     25.40 o
  24   2   5       70.54       65.40     48.75 o
 -25   3   5      419.99      436.52     32.25 o
 -23   3   5       39.34       26.07     22.48 o
 -21   3   5      389.59      420.78     26.63 o
 -19   3   5      241.42      212.98     21.18 o
 -17   3   5      447.75      492.04     29.00 o
 -15   3   5      597.28      615.38     23.86 o
 -13   3   5      527.77      561.12     23.48 o
 -11   3   5        5.69        0.00     11.25 o
  -9   3   5      373.39      371.43     13.07 o
  -7   3   5      517.71      514.25     13.08 o
  -5   3   5     2471.10     2448.79     17.40 o
  -3   3   5     1767.89     2017.50     16.32 o
  -1   3   5        1.34        0.00      2.85 o
   1   3   5     2815.96     2554.43     20.48 o
   5   3   5     5273.04     5463.02     41.73 o
   7   3   5      625.60      657.47     11.19 o
   9   3   5     3502.86     3474.94     22.29 o
  11   3   5      185.08      168.98     13.27 o
  13   3   5      294.87      310.27     15.85 o
  15   3   5      255.01      140.69    109.15 o
  17   3   5      147.53      122.79     20.32 o
  19   3   5        0.60        0.00     16.38 o
  21   3   5       15.73       27.97     27.46 o
  23   3   5      160.61      174.54     47.09 o
 -22   4   5      255.21      216.49     27.36 o
 -20   4   5       52.23       33.55     21.78 o
 -18   4   5      903.01     1089.17     26.73 o
 -16   4   5      300.05      315.35     17.90 o
 -14   4   5      186.38      186.78     15.75 o
 -12   4   5      701.26      784.99     20.01 o
 -10   4   5        2.81        0.00      7.37 o
  -8   4   5      954.29      982.64     15.26 o
  -4   4   5      403.87      365.88     14.44 o
  -2   4   5      400.26      368.13     13.82 o
   0   4   5     1249.35     1220.98     18.36 o
   2   4   5      248.63      211.18     11.27 o
   4   4   5       46.24       38.07      7.72 o
   6   4   5        1.70        0.00      2.67 o
   8   4   5     1330.20     1479.49     19.76 o
  10   4   5      737.20      821.74     17.04 o
  12   4   5       58.29       40.54     14.92 o
  14   4   5      122.69      116.76     17.96 o
  16   4   5      138.86      151.39     21.64 o
  18   4   5       88.15       85.18     17.91 o
  20   4   5        7.01        0.36      4.22 o
 -19   5   5        4.14        4.64     13.47 o
 -15   5   5       38.10       44.16     14.46 o
 -13   5   5      356.34      371.95     18.86 o
 -11   5   5      162.12      162.44     12.80 o
  -9   5   5       72.52       69.48     11.05 o
  -7   5   5        4.07        8.97      9.35 o
  -5   5   5     1371.44     1577.73     22.94 o
  -3   5   5       28.48       20.15     12.00 o
  -1   5   5      832.34      825.60     48.36 o
   1   5   5       65.45       35.43     11.04 o
   3   5   5     1702.24     1859.96     25.48 o
   5   5   5     1750.09     1947.55     26.10 o
   7   5   5      227.00      201.39     14.51 o
   9   5   5       76.59       69.04     12.14 o
  11   5   5      253.53      243.03     22.40 o
  13   5   5      255.29      277.82     21.86 o
  15   5   5      156.44      142.45     21.52 o
  17   5   5       38.84       39.19     17.91 o
 -16   6   5       22.36       20.83     17.01 o
 -14   6   5        0.11        8.77     14.70 o
 -12   6   5        2.38        0.00      6.91 o
 -10   6   5       57.57       44.02     12.99 o
  -8   6   5      178.43      145.45     14.10 o
  -6   6   5       27.58       22.16     11.41 o
  -4   6   5        7.34       12.20     11.26 o
  -2   6   5       68.54       60.78     17.90 o
   0   6   5      160.22      180.58     29.75 o
   2   6   5       12.91        8.89     11.95 o
   4   6   5       12.23        4.23      7.14 o
   6   6   5        2.38        0.05     14.79 o
   8   6   5       46.50       33.12     18.98 o
  10   6   5      117.43      114.49     23.01 o
  12   6   5        0.81       11.65     20.23 o
  14   6   5        0.23        0.00    174.33 o
  -7   7   5        2.52        3.72      8.16 o
  -5   7   5       27.81       31.04     31.52 o
  -3   7   5        9.87        0.00     24.30 o
  -1   7   5       47.24       59.39     30.17 o
   1   7   5        0.64        0.00     35.42 o
   3   7   5        0.14        9.21     19.94 o
   5   7   5        0.07        0.00     12.88 o
 -26   0   6      219.16      224.44     25.83 o
 -24   0   6      184.90      183.30     23.90 o
 -22   0   6       68.57       54.63     19.51 o
 -20   0   6      797.87      796.36     26.98 o
 -18   0   6      569.88      567.58     23.81 o
 -16   0   6     3709.08     3660.63     43.06 o
 -14   0   6     2636.54     2707.76     35.95 o
 -12   0   6     2712.10     2714.04     33.03 o
 -10   0   6        6.20        7.64     11.51 o
  -8   0   6     2158.11     2133.87     45.28 o
  -6   0   6     3560.97     3425.93     73.57 o
  -4   0   6      929.20      791.78     32.14 o
  -2   0   6      655.13      641.09     18.46 o
   0   0   6      948.90      979.00      8.66 o
   2   0   6      720.84      606.24     22.21 o
   4   0   6    11506.17    12800.54     72.93 o
   6   0   6    15713.23    14996.27     50.74 o
   8   0   6      169.71      147.94     21.11 o
  10   0   6      594.73      680.12     30.84 o
  12   0   6     4015.29     4063.29     62.59 o
  14   0   6       34.15       58.11     20.03 o
  16   0   6     2243.64     2460.84     41.47 o
  18   0   6      314.09      300.00     25.54 o
  20   0   6      432.34      452.01     28.83 o
  22   0   6      208.58      216.46     43.63 o
  24   0   6       93.60      115.28     41.40 o
 -27   1   6       10.97       11.01     25.02 o
 -25   1   6       99.62      102.34     23.65 o
 -23   1   6        4.46       10.78     19.43 o
 -21   1   6      428.52      442.29     19.61 o
 -19   1   6      559.26      588.01     19.95 o
 -17   1   6      443.12      423.84     18.24 o
 -15   1   6     1083.34     1029.65     21.20 o
 -13   1   6     2303.46     2286.05     26.25 o
 -11   1   6     3069.50     3015.73     27.49 o
  -9   1   6     2888.47     2882.22     36.47 o
  -7   1   6    12740.68    12867.55    113.71 o
  -5   1   6    15084.64    16146.11    150.71 o
  -3   1   6      951.99     1152.47     13.48 o
  -1   1   6     3912.92     3936.28     21.81 o
   1   1   6     2698.17     2689.23     14.81 o
   3   1   6     2327.15     2075.12      9.65 o
   5   1   6     5437.25     5688.79     29.80 o
   7   1   6     1196.28     1217.61     14.90 o
   9   1   6     1188.28     1247.33     17.00 o
  11   1   6     1280.11     1265.01     18.21 o
  13   1   6      614.42      581.67     19.20 o
  15   1   6        2.00        0.00     10.12 o
  17   1   6        0.49        0.00      8.78 o
  19   1   6      931.19      998.56     24.23 o
  21   1   6      152.75      128.77     21.61 o
  23   1   6      241.25      248.84     31.16 o
 -26   2   6        0.63        1.77      8.76 o
 -24   2   6        4.54        0.22      7.88 o
 -22   2   6        7.90       17.56     20.67 o
 -20   2   6      321.10      294.55     23.29 o
 -18   2   6        0.05        0.00      6.24 o
 -16   2   6      415.59      372.14     21.00 o
 -14   2   6       23.45       26.39     13.90 o
 -12   2   6       50.37       41.03     15.75 o
 -10   2   6        1.40       10.40     11.52 o
  -8   2   6      217.34       94.11    119.96 o
  -6   2   6     4451.59     4712.14     20.84 o
  -4   2   6     1029.89     1036.24      9.08 o
  -2   2   6     3707.71     3536.77     18.27 o
   0   2   6      103.05       83.48      5.66 o
   2   2   6     3770.86     3931.55     17.81 o
   4   2   6     1273.92     1302.54     13.65 o
   6   2   6     9931.85    11207.83     38.95 o
   8   2   6     1041.91     1070.94     11.94 o
  10   2   6      809.24      841.53     13.40 o
  12   2   6      356.09      322.56     13.45 o
  14   2   6      688.89      727.28     17.40 o
  16   2   6      942.76     1024.78     31.48 o
  18   2   6       25.14       22.55     22.90 o
  20   2   6      119.64      131.69     25.92 o
  22   2   6        1.84        0.00      8.31 o
  24   2   6      186.83      164.13     53.12 o
 -25   3   6        2.82        5.70     26.05 o
 -23   3   6        3.48       11.76     21.22 o
 -21   3   6        0.22       13.66     19.97 o
 -19   3   6        5.81        1.35      9.04 o
 -17   3   6       14.08        6.65     20.13 o
 -15   3   6      376.32      285.96     16.01 o
 -13   3   6       41.59       39.41     14.97 o
 -11   3   6      107.58       96.41     15.47 o
  -9   3   6       22.75       17.69      9.14 o
  -7   3   6       57.33       51.21      8.51 o
  -5   3   6      604.38      569.15     10.09 o
  -3   3   6      435.28      386.30      8.99 o
  -1   3   6      407.57      362.20      7.10 o
   1   3   6      738.64      782.36     10.59 o
   3   3   6     2431.20     2563.05     17.72 o
   5   3   6     1302.62     1491.36     14.55 o
   7   3   6        7.96        7.21      6.30 o
   9   3   6       79.13       55.75      7.78 o
  11   3   6        5.46        4.33      6.88 o
  13   3   6       29.41       18.41     11.82 o
  15   3   6       80.54       31.88     28.63 o
  17   3   6      134.55      124.10     21.18 o
  19   3   6      184.97      192.48     21.07 o
  21   3   6       33.30       46.91     26.81 o
 -22   4   6       40.02       49.96     23.40 o
 -20   4   6       57.53       44.48     20.39 o
 -18   4   6        4.29       13.75     12.94 o
 -16   4   6       23.96       14.85     13.40 o
 -14   4   6        5.89        2.93      5.73 o
 -12   4   6       38.92       21.78     11.76 o
 -10   4   6      105.80       82.47     10.15 o
  -8   4   6       37.95       17.86      7.65 o
  -6   4   6      295.77      266.54     11.13 o
  -4   4   6      113.33      108.25      9.25 o
  -2   4   6       12.83       14.86      9.69 o
   0   4   6      139.36      142.43     10.46 o
   2   4   6      256.57      261.08     11.56 o
   4   4   6      683.05      700.97     12.57 o
   6   4   6     1783.75     1879.06     22.39 o
   8   4   6       73.18       71.02      9.69 o
  10   4   6      239.30      209.88     14.83 o
  12   4   6       24.23       17.16     12.12 o
  14   4   6      101.32       88.17     19.09 o
  16   4   6       27.14        3.00     11.02 o
  18   4   6        9.35        0.93     11.42 o
  20   4   6        3.62        3.19     29.01 o
 -17   5   6       15.19        9.56     19.55 o
 -15   5   6      167.74      171.92     19.31 o
 -13   5   6       77.17       75.38     12.55 o
 -11   5   6      209.99      191.57     13.04 o
  -9   5   6      143.36      114.89     11.84 o
  -7   5   6      391.00      447.25     14.91 o
  -5   5   6       70.12       63.34     10.04 o
  -3   5   6        4.43        0.00      2.84 o
  -1   5   6       16.35       12.49     14.98 o
   1   5   6       39.85       18.94      9.67 o
   3   5   6       35.18       18.61     10.75 o
   5   5   6      173.51      177.56     12.95 o
   7   5   6      290.52      259.26     21.53 o
   9   5   6       41.02       46.20     16.41 o
  11   5   6       34.56       34.28     17.31 o
  13   5   6       36.97       45.64     17.49 o
  15   5   6        8.84       15.39     20.03 o
  17   5   6       51.62       44.15     21.05 o
 -14   6   6      197.61      213.05     17.22 o
 -10   6   6        7.51        0.00      3.68 o
  -8   6   6       64.97       67.31     13.07 o
  -6   6   6        8.38        6.94     10.87 o
  -4   6   6      153.72      123.52     12.63 o
  -2   6   6       71.07       86.37     18.44 o
   0   6   6        7.63        3.17     16.76 o
   2   6   6      220.83      236.74     18.17 o
   6   6   6       54.82       52.47     18.01 o
   8   6   6       41.08       35.98     19.47 o
  10   6   6        0.90       15.49     19.17 o
  12   6   6       48.65       47.73     20.99 o
  -7   7   6      100.36      112.39     18.64 o
  -5   7   6       57.00       47.04     31.84 o
  -3   7   6       33.00       56.39     30.66 o
  -1   7   6      103.60       95.48     35.49 o
   1   7   6       44.11       36.43     35.41 o
   3   7   6       72.92       64.32     24.04 o
 -27   1   7       34.86       20.65     25.18 o
 -25   1   7       70.91       83.65     23.67 o
 -23   1   7      102.15       98.93     21.12 o
 -21   1   7      355.01      407.92     19.30 o
 -19   1   7       70.98       47.07     15.08 o
 -17   1   7      251.77      218.07     15.99 o
 -15   1   7       80.72       61.19     14.05 o
 -13   1   7       45.77       30.25     12.79 o
 -11   1   7     2755.02     2844.75     71.14 o
  -9   1   7     2566.66     2648.70     18.50 o
  -7   1   7      195.08      168.64      9.75 o
  -5   1   7        1.22        7.18      6.19 o
  -3   1   7      581.41      596.56     10.60 o
  -1   1   7     8345.79     8961.43     33.47 o
   1   1   7        4.77        0.00      2.97 o
   5   1   7      231.29      279.51      7.80 o
   7   1   7     1205.29     1160.63     19.93 o
   9   1   7     4029.98     4344.78     74.58 o
  11   1   7     1009.28      973.40     20.26 o
  13   1   7     1493.70     1466.06     24.94 o
  15   1   7     1639.98     1642.47     28.32 o
  17   1   7      407.94      363.04     18.37 o
  19   1   7        3.10       12.94     18.67 o
  21   1   7       33.45       41.46     21.04 o
  23   1   7        1.81        0.00      9.46 o
 -26   2   7      265.04      302.77     27.94 o
 -24   2   7        6.65        2.99     21.71 o
 -22   2   7      315.82      324.70     24.80 o
 -20   2   7        0.11        0.00      4.40 o
 -18   2   7        0.49        8.11     11.24 o
 -16   2   7      361.84      301.87     19.64 o
 -14   2   7        1.09        0.00      4.39 o
 -12   2   7     1208.79     1135.21     89.90 o
 -10   2   7     4518.83     4529.23    125.21 o
  -8   2   7     1272.63     1270.86     12.15 o
  -6   2   7     3072.72     3353.85     34.73 o
  -4   2   7     1199.54     1160.97      9.83 o
  -2   2   7     2088.13     2104.35     15.31 o
   0   2   7      798.40      705.88      9.48 o
   4   2   7     3589.48     3722.96     23.11 o
   6   2   7     4696.27     5242.81     26.88 o
  10   2   7        3.65        0.00      6.35 o
  12   2   7     1219.74     1193.41     19.57 o
  14   2   7       10.85        8.19     11.32 o
  16   2   7      828.73      811.25     23.58 o
  18   2   7       82.68       54.44     30.62 o
  20   2   7       41.98       26.61     24.62 o
  22   2   7       91.31      112.96     30.48 o
 -25   3   7      127.77      110.71     27.13 o
 -23   3   7     1118.77     1392.61     42.86 o
 -21   3   7       36.86       41.38     22.38 o
 -19   3   7      757.22      851.47     33.23 o
 -17   3   7       28.52       22.27     16.84 o
 -15   3   7      205.71      220.68     18.51 o
 -13   3   7      324.63      376.83     15.20 o
 -11   3   7       56.21       36.64     13.04 o
  -9   3   7     2452.93     2364.50     32.26 o
  -7   3   7      285.01      312.27      9.93 o
  -5   3   7     5339.41     5664.00     38.80 o
  -3   3   7      777.89      681.60     14.45 o
  -1   3   7     3082.24     3243.27     19.35 o
   1   3   7      688.71      633.86     11.86 o
   3   3   7     1561.17     1673.35     13.84 o
   5   3   7      194.65      167.92      7.53 o
   7   3   7      320.03      284.13     10.51 o
   9   3   7      360.00      352.94     11.29 o
  11   3   7       16.15       11.99      8.79 o
  13   3   7      205.53      170.99     15.52 o
  15   3   7        5.63        5.51     11.86 o
  17   3   7      630.27      735.49     23.66 o
  19   3   7       11.81        0.00     11.71 o
  21   3   7      130.37      138.98     31.42 o
 -22   4   7       39.26       33.64     22.61 o
 -20   4   7      254.74      247.34     24.67 o
 -18   4   7      292.34      303.63     19.08 o
 -16   4   7        4.55        0.47      5.31 o
 -14   4   7       95.16      113.00     13.85 o
 -12   4   7        7.78        0.50      4.99 o
 -10   4   7      408.68      426.13     13.57 o
  -8   4   7      537.42      560.80     18.28 o
  -6   4   7      795.19      796.27     15.15 o
  -4   4   7      142.94      112.70      9.62 o
  -2   4   7     3919.03     4011.92     34.89 o
   0   4   7     1747.46     1813.35     26.13 o
   2   4   7      585.06      533.81     18.06 o
   4   4   7     2260.51     2346.27     26.74 o
   6   4   7      753.62      807.88     16.13 o
   8   4   7        0.87       10.75     11.84 o
  10   4   7       88.98       71.59     13.58 o
  12   4   7      230.69      237.20     16.82 o
  14   4   7      105.81      101.61     16.92 o
  16   4   7      220.31      261.24     23.61 o
  18   4   7      113.49      132.27     26.56 o
  20   4   7       33.02       47.59     20.37 o
 -19   5   7       81.04       70.62     17.38 o
 -17   5   7      212.97      206.12     18.75 o
 -15   5   7       24.03       33.36     12.76 o
 -13   5   7      140.62      125.17     13.66 o
 -11   5   7        0.65        8.39     11.65 o
  -9   5   7       49.64       54.00     10.80 o
  -7   5   7       30.95       30.22     10.15 o
  -5   5   7       62.34       58.95      9.71 o
  -3   5   7      102.45       94.93     12.14 o
  -1   5   7       27.51       14.79     14.89 o
   1   5   7       21.77       16.08     12.35 o
   3   5   7        7.54       15.71     11.54 o
   5   5   7       22.14        3.74      9.85 o
   7   5   7      337.20      362.77     23.52 o
   9   5   7      426.17      500.97     24.66 o
  11   5   7      122.66      108.77     20.63 o
  13   5   7      259.73      313.38     24.17 o
  15   5   7      141.15      136.65     22.55 o
  17   5   7      135.84      146.49     25.26 o
 -14   6   7       49.12       50.42     18.06 o
 -12   6   7        3.96        4.63     10.90 o
 -10   6   7       25.74       23.20     14.80 o
  -8   6   7        0.01        0.52      6.56 o
  -6   6   7       12.13       16.25     13.93 o
  -4   6   7        9.92       13.51     13.51 o
  -2   6   7        0.34        0.00      6.05 o
   0   6   7        8.90        4.33     17.04 o
   2   6   7        7.44       21.62     18.94 o
   4   6   7       27.39       12.91     17.55 o
   6   6   7       12.20       14.68     19.00 o
   8   6   7      171.58      186.09     22.91 o
  10   6   7        2.42        0.00     21.43 o
  12   6   7      181.41      188.90     26.05 o
  -5   7   7       22.49       33.60     29.61 o
  -3   7   7       40.48       27.14     33.48 o
  -1   7   7        6.89        0.00     16.43 o
   1   7   7        4.09       18.55     34.52 o
 -26   0   8       79.42      123.32     33.92 o
 -24   0   8      131.15       92.66     30.51 o
 -22   0   8       55.10       49.05     25.50 o
 -20   0   8       37.50       28.68     25.59 o
 -18   0   8       32.96       45.85     22.61 o
 -16   0   8      619.19      587.33     32.08 o
 -14   0   8     6566.96     6560.96     78.41 o
 -12   0   8    32430.53    34961.68    988.04 o
 -10   0   8     5954.33     5792.24    209.95 o
  -8   0   8     8368.79     8674.04    108.12 o
  -6   0   8      192.89      223.13     11.43 o
  -4   0   8     1880.53     2129.03     31.42 o
   4   0   8     2667.92     2863.00     25.25 o
   6   0   8      825.16      814.29     20.43 o
   8   0   8      386.02      408.73     18.40 o
  10   0   8     2517.48     2475.33     50.65 o
  12   0   8      369.02      277.26     32.43 o
  14   0   8     2664.85     2713.47     61.41 o
  16   0   8     1928.62     2130.73     49.29 o
  18   0   8      432.63      438.01     29.27 o
  20   0   8      248.19      212.63     28.19 o
  22   0   8      372.38      371.71     33.61 o
  24   0   8       37.50       26.97     44.02 o
 -27   1   8       77.15       65.54     25.06 o
 -25   1   8      133.10      117.67     24.55 o
 -23   1   8        0.15        0.00      2.97 o
 -21   1   8       21.03       31.38     18.46 o
 -19   1   8       16.76        7.02     13.18 o
 -17   1   8     1424.31     1413.44     25.41 o
 -15   1   8     1306.83     1278.17     30.93 o
 -13   1   8      708.65      716.43     14.01 o
 -11   1   8      242.67      228.10     12.51 o
  -9   1   8     1875.78     1911.41     38.64 o
  -7   1   8      378.69      312.05      9.24 o
  -5   1   8       10.53       12.12      9.34 o
  -3   1   8       12.01       10.74      3.00 o
  -1   1   8     1494.15     1366.36     21.61 o
   1   1   8    10984.27    10678.15     51.10 o
   3   1   8      541.17      476.97      7.61 o
   5   1   8     4611.34     4462.27     22.52 o
   7   1   8       18.67       34.96      9.00 o
   9   1   8     4933.81     5204.98     86.71 o
  11   1   8     1557.66     1621.89     24.85 o
  13   1   8       72.30       77.14     15.26 o
  15   1   8     1738.84     1895.88     30.34 o
  17   1   8      331.49      259.28     19.64 o
  19   1   8      143.53      158.41     17.75 o
  21   1   8       12.10        0.00      6.28 o
  23   1   8      160.19      152.35     30.01 o
 -26   2   8       82.78       79.78     26.93 o
 -24   2   8       80.13       78.35     23.55 o
 -22   2   8      153.25      150.36     24.53 o
 -20   2   8      519.79      513.88     26.03 o
 -18   2   8      126.40      128.13     19.85 o
 -16   2   8      264.83      216.12     19.86 o
 -14   2   8      291.68      287.19     19.70 o
 -12   2   8     1119.37     1028.84     37.69 o
 -10   2   8        5.46        0.66      9.69 o
  -8   2   8      814.95      830.33     11.35 o
  -6   2   8        6.86       20.21      4.85 o
  -4   2   8      140.18      127.44      5.57 o
  -2   2   8     3870.05     3772.10     17.68 o
   2   2   8     4553.48     4693.82     21.12 o
   4   2   8       56.99       63.48      5.07 o
   6   2   8     1857.61     1771.60     23.76 o
   8   2   8     2182.73     2303.08     19.33 o
  10   2   8       43.09       18.42      7.69 o
  12   2   8      945.76      844.50    260.90 o
  14   2   8        0.08        0.95      5.00 o
  16   2   8      188.86      149.46     16.41 o
  18   2   8      229.80      203.97     24.23 o
  20   2   8      180.76      170.75     28.67 o
  22   2   8        8.00        7.14     35.27 o
 -23   3   8        2.47        6.20     25.93 o
 -21   3   8       73.82       73.72     23.01 o
 -19   3   8       94.68       74.15     21.21 o
 -17   3   8       26.15       28.46     15.69 o
 -15   3   8      173.26      166.83     24.82 o
 -13   3   8      127.60      144.33     12.31 o
 -11   3   8      409.46      448.29     13.54 o
  -9   3   8      507.47      457.35     26.01 o
  -7   3   8       12.91        3.61      7.05 o
  -5   3   8      301.48      280.32      8.16 o
  -3   3   8      173.76      131.98      8.35 o
  -1   3   8        5.74        4.57      9.24 o
   1   3   8      205.36      204.98      9.56 o
   3   3   8      414.74      386.35      8.77 o
   5   3   8        2.32        7.46      5.82 o
   7   3   8        4.62       15.42      8.77 o
   9   3   8       26.42       27.14      8.38 o
  11   3   8        0.75        0.00      5.68 o
  13   3   8      103.93      103.05     12.10 o
  15   3   8       20.77        9.46     12.94 o
  17   3   8      139.01      144.56     17.48 o
  19   3   8       79.31       72.54     18.04 o
  21   3   8        0.01       16.40     27.13 o
 -22   4   8       13.84       12.46     38.39 o
 -20   4   8       23.76       11.92     21.77 o
 -18   4   8      226.19      194.37     16.75 o
 -16   4   8       68.60       48.32     11.73 o
 -14   4   8       67.85       55.30     10.27 o
 -12   4   8      188.20      162.57     12.68 o
 -10   4   8       36.05       19.12      8.69 o
  -8   4   8      304.63      269.24     11.67 o
  -6   4   8      366.32      342.43     15.83 o
  -4   4   8     1907.80     1853.74     20.83 o
  -2   4   8       93.20       88.55     11.06 o
   0   4   8      158.99      134.71     12.69 o
   2   4   8      283.83      263.11     14.28 o
   4   4   8       11.38        8.46      5.61 o
   6   4   8        2.21        0.97      8.53 o
   8   4   8     1085.90     1172.09     28.43 o
  10   4   8        0.01        0.98      7.49 o
  12   4   8       92.18       88.16     14.03 o
  14   4   8        0.13        0.00      9.37 o
  16   4   8        0.02       11.06     18.80 o
  18   4   8        0.03        2.18     18.40 o
 -19   5   8       13.59       25.71     22.08 o
 -17   5   8       86.03       77.17     16.93 o
 -15   5   8       69.30       83.65     16.19 o
 -13   5   8       80.83       64.44     15.11 o
 -11   5   8       11.09        0.00      9.61 o
  -9   5   8        5.33        6.20     13.65 o
  -7   5   8      148.32      130.76     13.76 o
  -5   5   8      311.95      308.80     15.99 o
  -3   5   8       72.94       61.46     11.40 o
  -1   5   8        0.07        0.00     18.98 o
   1   5   8      367.21      392.18     25.18 o
   3   5   8      115.18      100.54     13.83 o
   5   5   8      212.91      200.22     16.64 o
   7   5   8       22.38       24.68     16.10 o
   9   5   8       45.54       36.42     17.11 o
  11   5   8       23.22       32.66     17.40 o
  13   5   8       47.74       53.86     18.77 o
  15   5   8      102.32       98.63     21.53 o
 -14   6   8      116.47      143.94     19.95 o
 -12   6   8      358.37      441.43     22.92 o
 -10   6   8        1.43        0.00      8.10 o
  -8   6   8      221.40      194.99     22.29 o
  -6   6   8        1.24        0.65     12.85 o
  -4   6   8      192.46      210.86     22.55 o
  -2   6   8       50.14       52.52     17.73 o
   0   6   8       56.16       61.91     19.54 o
   2   6   8      181.05      186.88     31.59 o
   4   6   8        0.64        7.96     20.64 o
   6   6   8       49.38       50.92     18.48 o
   8   6   8       22.94       15.46     18.13 o
  10   6   8       25.21       27.85     19.09 o
 -25   1   9        9.00        0.00      8.53 o
 -23   1   9      178.08      131.25     23.12 o
 -21   1   9       12.93       17.14     17.88 o
 -19   1   9      536.97      558.16     24.76 o
 -17   1   9       73.53       72.03     14.76 o
 -15   1   9     1260.62     1292.00     20.96 o
 -13   1   9       19.82        4.16     10.83 o
 -11   1   9       30.56       17.72      8.40 o
  -9   1   9       21.15       17.14      7.31 o
  -7   1   9      490.03      514.80     11.38 o
  -5   1   9        0.49        0.00      1.37 o
  -3   1   9       90.41       79.38      8.35 o
  -1   1   9     2074.68     2006.89     24.57 o
   1   1   9     3458.76     3664.69     26.38 o
   3   1   9        3.02        2.79      5.73 o
   5   1   9      327.97      403.04      9.25 o
   7   1   9       35.90       18.56      8.51 o
   9   1   9       41.79       15.24     10.03 o
  11   1   9     1417.13     1386.02     23.81 o
  13   1   9        4.01       10.19     17.78 o
  15   1   9        0.47        0.00     15.20 o
  17   1   9       92.24       81.90     17.71 o
  19   1   9      142.93      151.64     18.81 o
  21   1   9        0.49       43.77     34.99 o
  23   1   9       30.81       65.57     28.91 o
 -26   2   9        5.66        6.83     38.29 o
 -24   2   9      347.52      406.84     28.88 o
 -22   2   9      124.40      132.63     22.97 o
 -20   2   9      461.85      466.89     26.29 o
 -18   2   9       53.15       47.80     18.60 o
 -16   2   9      434.06      468.30     23.17 o
 -14   2   9      446.21      478.39     17.21 o
 -12   2   9      474.08      456.84     16.72 o
 -10   2   9       12.65        7.73     12.35 o
  -8   2   9        1.97        3.09      6.09 o
  -6   2   9     2213.14     2348.32     29.99 o
  -4   2   9      249.22      221.79      5.35 o
  -2   2   9     1853.17     1874.90     17.33 o
   0   2   9      233.03      235.60     10.54 o
   2   2   9     1658.50     1646.01     12.09 o
   4   2   9        4.11        4.54      4.51 o
   6   2   9      959.17     1035.46     15.56 o
   8   2   9     1125.93     1098.59     15.51 o
  10   2   9      106.35       85.82      9.42 o
  12   2   9     1064.28      997.55    185.26 o
  14   2   9       40.79       28.70     14.24 o
  16   2   9      140.40      119.86     17.34 o
  18   2   9       27.15       20.52     23.52 o
  20   2   9      147.78      147.21     29.47 o
  22   2   9       49.30       70.63     30.07 o
 -23   3   9        8.86        0.54     14.49 o
 -21   3   9      496.64      525.45     30.13 o
 -19   3   9      246.53      268.38     23.90 o
 -17   3   9       76.89       35.43     16.97 o
 -15   3   9        0.65        3.44      7.74 o
 -13   3   9        3.11        1.33     10.44 o
 -11   3   9      196.83      201.75      9.53 o
  -9   3   9      415.98      431.88     14.48 o
  -7   3   9     1281.33     1317.29     15.94 o
  -5   3   9     1306.36     1358.74     20.20 o
  -3   3   9    12917.28    13288.89    198.21 o
  -1   3   9    12473.19    13432.16     45.20 o
   1   3   9       31.04       28.72      7.38 o
   3   3   9       81.90       71.71      8.15 o
   5   3   9       10.30       26.07      8.10 o
   7   3   9      246.02      206.60     10.97 o
   9   3   9      279.84      252.09     11.12 o
  11   3   9       34.27       24.82      9.42 o
  13   3   9      541.08      558.16     17.54 o
  15   3   9      473.46      524.88     24.03 o
  17   3   9      289.55      319.20     31.25 o
  19   3   9       34.01       32.02     17.43 o
 -22   4   9       90.53       99.97     26.34 o
 -20   4   9      115.93      107.17     16.49 o
 -18   4   9       95.65       90.36     14.05 o
 -16   4   9      220.29      207.15     14.74 o
 -14   4   9      462.81      430.68     16.16 o
 -12   4   9       34.60       19.04     11.02 o
 -10   4   9       69.89       70.53     12.16 o
  -8   4   9      163.08      124.31     12.22 o
  -6   4   9     1581.55     1725.39     25.63 o
  -4   4   9       66.43       57.31     10.18 o
  -2   4   9       92.57       85.45     14.65 o
   0   4   9      243.62      219.90     14.55 o
   2   4   9      854.28      891.30     17.01 o
   4   4   9      220.87      220.27     12.11 o
   6   4   9       43.90       31.95      9.67 o
   8   4   9      472.50      509.69     18.21 o
  10   4   9       32.47       37.74     13.07 o
  12   4   9      899.09     1093.92     26.17 o
  14   4   9       36.67       24.08     14.56 o
  16   4   9      353.93      297.40     79.10 o
  18   4   9       10.93        0.07     17.41 o
 -19   5   9      168.14      185.47     20.32 o
 -17   5   9        0.06        9.85     15.89 o
 -15   5   9      254.44      301.17     17.15 o
 -13   5   9        1.80        9.37     24.84 o
 -11   5   9      310.55      324.18     17.95 o
  -9   5   9      137.77      115.63     13.53 o
  -7   5   9       31.32       19.04     11.42 o
  -5   5   9       11.20        0.00      7.70 o
  -3   5   9        5.59        0.00      9.36 o
  -1   5   9      244.58      224.85     19.84 o
   1   5   9       71.16       47.54     13.00 o
   3   5   9       68.22       50.53     12.97 o
   5   5   9        7.51        1.78     12.24 o
   7   5   9      203.80      222.95     20.86 o
   9   5   9      104.04      103.78     18.93 o
  11   5   9      185.65      192.17     20.81 o
  13   5   9        3.93        7.80     18.48 o
  15   5   9       45.99       48.59     21.22 o
 -14   6   9       13.08       11.17     22.76 o
 -12   6   9        8.72       25.44     27.00 o
 -10   6   9       65.38       77.48     21.12 o
  -8   6   9       29.87       27.63     22.35 o
  -6   6   9       48.02       72.70     20.37 o
  -4   6   9      214.38      254.97     23.63 o
  -2   6   9       20.41       22.33     18.01 o
   0   6   9       24.38       24.95     19.71 o
   2   6   9       94.42       91.23     16.31 o
   4   6   9        1.95        3.79     18.16 o
   6   6   9       57.70       62.28     18.84 o
   8   6   9        1.22        9.66     25.95 o
  10   6   9       23.86        2.03     11.30 o
 -26   0  10       38.51       50.03     34.91 o
 -24   0  10        0.26        0.00     29.65 o
 -22   0  10        0.85        0.00     21.24 o
 -20   0  10       47.99       25.26     15.34 o
 -18   0  10      491.92      452.97     30.81 o
 -16   0  10      914.62      878.06     32.31 o
 -14   0  10      420.51      432.90     23.39 o
 -12   0  10      116.18      101.07     15.16 o
 -10   0  10    15388.17    15367.01    321.62 o
  -8   0  10     3692.91     4182.06    106.22 o
  -6   0  10      543.55      570.40     35.68 o
  -4   0  10     1581.00     1873.97     33.52 o
  -2   0  10       17.50       16.47      4.85 o
   0   0  10      255.07      209.76      5.98 o
   2   0  10      179.60      154.43      5.07 o
   4   0  10     5051.44     4883.95     61.06 o
   6   0  10     1018.83      991.69     24.80 o
   8   0  10    15447.57    16497.63     84.65 o
  10   0  10    11751.50    12150.08    108.76 o
  12   0  10       41.94       27.46     29.01 o
  14   0  10      234.70      251.37     32.95 o
  16   0  10        2.05        0.00      2.52 o
  18   0  10      350.48      329.36     27.32 o
  20   0  10        5.38        0.00     14.73 o
  22   0  10       35.40       39.68     27.25 o
 -25   1  10        0.23        7.13     34.29 o
 -23   1  10      101.22       82.32     32.74 o
 -21   1  10        8.31        0.00     16.75 o
 -19   1  10      227.77      230.70     30.93 o
 -17   1  10      947.71      962.00     30.76 o
 -15   1  10      156.41      127.14     16.17 o
 -13   1  10     5513.02     5753.05     89.28 o
 -11   1  10      460.96      436.14     13.00 o
  -9   1  10     2017.54     2092.92     46.50 o
  -7   1  10      108.17       95.87      8.42 o
  -5   1  10      564.77      542.91     13.18 o
  -3   1  10     2944.42     2879.46     24.36 o
  -1   1  10     3325.30     3557.03     34.54 o
   1   1  10      199.55      190.14      6.40 o
   3   1  10     1878.31     1915.86     14.95 o
   5   1  10     4583.81     4593.93     24.66 o
   7   1  10      166.48      144.34      8.61 o
   9   1  10     1044.88     1044.30     26.56 o
  11   1  10      314.69      310.71     14.00 o
  13   1  10     1153.17     1244.27     34.39 o
  15   1  10      291.06      279.14     18.83 o
  17   1  10      150.71      123.20     18.71 o
  19   1  10      258.06      246.09     23.22 o
  21   1  10       37.68       34.95     23.40 o
 -24   2  10       59.35       47.70     25.33 o
 -22   2  10      373.51      436.29     27.16 o
 -20   2  10        7.61       15.03     18.87 o
 -18   2  10       60.67       44.10     14.48 o
 -16   2  10      335.63      320.60     16.94 o
 -14   2  10       18.74       19.64     15.24 o
 -10   2  10      317.38      276.66     16.28 o
  -8   2  10     1071.48     1073.48     17.62 o
  -6   2  10        5.80        0.00      7.38 o
  -4   2  10     3070.51     3084.42     18.83 o
  -2   2  10       60.34       59.44      7.66 o
   0   2  10     2801.22     3009.82     19.55 o
   2   2  10      608.59      594.29      8.86 o
   4   2  10      698.94      646.77     11.62 o
   6   2  10       14.17        6.69      5.82 o
   8   2  10      122.15      122.14      9.68 o
  10   2  10        0.46        0.00      1.42 o
  12   2  10      212.13      168.36     11.54 o
  14   2  10       41.99       44.02     11.69 o
  16   2  10        0.79        3.33     17.61 o
  18   2  10      155.17      186.32     27.74 o
  20   2  10       74.28       66.74     22.40 o
 -23   3  10       29.09       24.03     25.31 o
 -21   3  10       83.39       61.84     18.25 o
 -19   3  10        9.21        0.00      8.67 o
 -17   3  10       10.96        8.18     15.75 o
 -15   3  10       20.27        6.03     15.85 o
 -13   3  10        0.43        0.00      9.66 o
 -11   3  10       84.37       93.71     12.23 o
  -9   3  10        8.00       11.41      8.28 o
  -7   3  10      104.17       83.48      9.77 o
  -5   3  10     1050.86      955.85     21.39 o
  -3   3  10      255.26      236.23     10.71 o
  -1   3  10      381.40      364.85      9.86 o
   1   3  10      757.55      724.89     11.93 o
   3   3  10       38.68       12.94      9.39 o
   5   3  10       29.58       31.26      8.35 o
   7   3  10      478.29      434.26     13.39 o
   9   3  10      415.76      324.97     12.27 o
  11   3  10      133.24      101.22     10.59 o
  13   3  10       46.63       43.74     12.43 o
  15   3  10        4.81        2.42     10.12 o
  17   3  10       60.96       49.58     17.20 o
  19   3  10       36.69       33.24     17.70 o
 -22   4  10       38.46       45.37     21.72 o
 -20   4  10        2.19       13.18     20.19 o
 -18   4  10        0.43        0.00      8.32 o
 -16   4  10        5.66        0.00      9.55 o
 -14   4  10       10.65        8.12     11.68 o
 -10   4  10       31.48       24.32      9.60 o
  -8   4  10       84.08       68.37     12.91 o
  -6   4  10        0.80       10.36     13.45 o
  -4   4  10      724.82      784.60     25.03 o
  -2   4  10      518.51      518.22     22.59 o
   0   4  10      172.08      165.24     13.67 o
   2   4  10       93.68       80.48     10.77 o
   4   4  10      196.65      173.42     11.66 o
   6   4  10       15.27        4.61     10.54 o
   8   4  10        0.85        7.45     12.49 o
  10   4  10        8.49       14.62     12.36 o
  12   4  10      163.84      157.75     16.76 o
  14   4  10        4.66        1.04     14.16 o
  16   4  10       99.18       59.49     30.97 o
 -17   5  10       91.23       80.35     17.73 o
 -15   5  10        0.59        0.00      9.87 o
 -13   5  10       92.74       83.38     16.84 o
 -11   5  10        2.56        9.58     13.54 o
  -9   5  10      144.46      159.66     20.02 o
  -7   5  10       28.93       19.47     16.97 o
  -5   5  10       46.31       43.59     16.62 o
  -3   5  10       69.68       62.09     16.83 o
  -1   5  10        0.00        1.02      7.62 o
   1   5  10       58.80       65.23     16.60 o
   3   5  10       20.69       11.42     12.12 o
   5   5  10        4.39        0.00      9.12 o
   7   5  10       29.46       46.21     16.97 o
   9   5  10       12.77       13.38     17.93 o
  11   5  10        5.92        1.52      8.45 o
  13   5  10       32.11       42.43     20.46 o
 -12   6  10       39.44       34.39     22.66 o
 -10   6  10      279.36      291.11     27.48 o
  -8   6  10       31.49       46.51     20.95 o
  -6   6  10      112.06      136.39     20.63 o
  -4   6  10       39.41       49.00     19.68 o
  -2   6  10        0.73        0.00     17.07 o
   0   6  10      154.19      161.92     22.86 o
   2   6  10       25.57       18.47     16.23 o
   4   6  10      135.81      116.90     18.10 o
   6   6  10       58.84       67.51     19.61 o
   8   6  10      187.55      206.77     24.61 o
 -25   1  11       45.55       41.09     33.78 o
 -23   1  11        7.19        0.00    174.11 o
 -21   1  11      183.96      136.67     20.10 o
 -19   1  11      299.95      263.39     21.94 o
 -17   1  11      147.03      116.59     17.81 o
 -15   1  11       65.10       72.03     16.94 o
 -13   1  11      142.20      142.33     10.94 o
 -11   1  11     1714.10     1770.89     35.28 o
  -9   1  11      498.08      463.53     24.48 o
  -7   1  11       60.90       54.87     12.72 o
  -5   1  11        2.00        1.91      5.18 o
  -3   1  11       31.66       25.01      9.19 o
  -1   1  11     1311.07     1281.27     13.73 o
   1   1  11     2933.54     3136.30     30.72 o
   3   1  11      208.02      170.21      7.14 o
   5   1  11       20.78       14.80      6.72 o
   7   1  11     3201.89     3325.96     29.08 o
   9   1  11     1722.97     1830.83     19.51 o
  11   1  11      111.23       88.48     12.06 o
  13   1  11      152.03      142.38     22.72 o
  15   1  11       25.41       24.27     16.80 o
  17   1  11       25.92       30.11     23.08 o
  19   1  11      124.01      116.45     23.37 o
  21   1  11       93.58      103.02     25.15 o
 -24   2  11      131.09       94.51     22.24 o
 -22   2  11       55.56       50.81     20.78 o
 -20   2  11      437.54      454.56     46.58 o
 -18   2  11       22.07       13.20     21.83 o
 -16   2  11      251.59      258.32     20.78 o
 -14   2  11        7.70        2.68     19.25 o
 -12   2  11      307.25      330.34     19.09 o
 -10   2  11      589.15      645.54     25.55 o
  -8   2  11      227.11      178.72     12.09 o
  -6   2  11     2600.78     2619.02     48.41 o
  -4   2  11      377.35      336.56     12.24 o
  -2   2  11     2236.04     2252.25     28.29 o
   0   2  11      741.39      741.66     15.31 o
   2   2  11      954.70      906.43     10.56 o
   4   2  11       16.83       17.08      6.80 o
   6   2  11      564.91      471.03     12.97 o
   8   2  11     1091.51     1045.57     17.13 o
  10   2  11      117.64      100.70     10.62 o
  12   2  11      178.70      157.10     11.88 o
  14   2  11       73.52       49.91     12.43 o
  16   2  11       70.84       63.70     16.43 o
  18   2  11      169.79      208.83     27.91 o
  20   2  11       58.14       75.42     28.19 o
 -23   3  11      192.62      164.02     21.79 o
 -21   3  11      193.32      180.75     20.14 o
 -19   3  11      227.39      209.27     25.60 o
 -17   3  11       17.60       21.79     16.14 o
 -15   3  11       33.18       27.30     14.99 o
 -13   3  11        2.76       10.83     16.18 o
 -11   3  11        1.47        1.91      9.72 o
  -9   3  11      138.74      100.17     16.13 o
  -7   3  11      165.93      174.82     15.39 o
  -5   3  11      262.26      204.31     13.27 o
  -3   3  11      398.21      398.90     12.28 o
  -1   3  11     1127.67     1141.05     16.80 o
   1   3  11     6170.25     6793.06     65.81 o
   3   3  11     1702.29     1837.75     19.83 o
   5   3  11      491.64      472.32     13.12 o
   7   3  11      170.97      162.03     11.16 o
   9   3  11       38.33       32.06      9.68 o
  11   3  11      495.93      533.43     15.10 o
  13   3  11        6.66        7.37     13.47 o
  15   3  11      431.68      482.61     19.48 o
  17   3  11        0.92        0.00     12.64 o
  19   3  11      305.54      314.92     28.96 o
 -20   4  11      311.24      333.63     23.40 o
 -18   4  11        2.60        0.00      5.52 o
 -16   4  11      252.04      247.70     31.94 o
 -14   4  11       15.21        0.00     11.41 o
 -12   4  11      285.81      235.66     20.23 o
 -10   4  11        2.91        0.88      5.68 o
  -8   4  11      521.82      495.70     18.14 o
  -6   4  11      460.14      450.75     32.56 o
  -4   4  11      254.41      215.47     15.62 o
  -2   4  11     1904.79     1979.64     27.30 o
   0   4  11      378.98      348.58     16.36 o
   2   4  11      171.89      144.41     11.81 o
   4   4  11       31.71       33.91     10.30 o
   6   4  11      163.03      165.97     12.51 o
   8   4  11      120.45      101.43     14.06 o
  10   4  11      233.98      226.19     17.17 o
  12   4  11       14.19       14.57     15.19 o
  14   4  11      422.00      481.43     24.09 o
  16   4  11      212.92      232.91     21.34 o
 -17   5  11       62.46       54.81     17.69 o
 -15   5  11       64.79       48.85     16.61 o
 -13   5  11       83.79       81.41     16.92 o
 -11   5  11      374.82      423.84     21.38 o
  -9   5  11        5.43        0.00     13.40 o
  -7   5  11      184.34      144.46     15.81 o
  -5   5  11       50.05       51.72     17.17 o
  -3   5  11       75.75       84.84     18.25 o
  -1   5  11       75.33       74.60     16.89 o
   1   5  11       66.75       68.90     14.25 o
   3   5  11       57.63       54.70     13.84 o
   5   5  11        6.06        0.00     11.67 o
   7   5  11       42.54       56.23     17.52 o
   9   5  11       63.11       57.16     20.39 o
  11   5  11      227.52      209.17     24.54 o
  13   5  11        0.71        6.44     26.17 o
 -12   6  11       13.18        0.00     11.23 o
 -10   6  11       40.45       17.93     22.91 o
  -8   6  11        4.84        2.31     10.15 o
  -6   6  11       94.70       76.95     22.17 o
  -4   6  11        5.45       20.06     20.79 o
  -2   6  11       94.92       81.51     22.16 o
   0   6  11        0.92        0.00     13.34 o
   2   6  11        8.10       10.39     27.49 o
   4   6  11       20.56       19.95     16.48 o
   6   6  11       29.48       28.36     19.49 o
 -26   0  12      223.07      236.41     42.72 o
 -24   0  12        5.74       13.02     31.21 o
 -22   0  12       98.66       89.75     32.79 o
 -20   0  12      327.44      316.92     36.18 o
 -18   0  12     1252.04     1408.71     31.19 o
 -16   0  12      228.55      213.69     35.81 o
 -14   0  12     3516.09     3643.49     75.91 o
 -12   0  12      576.75      566.93     22.53 o
 -10   0  12      746.89      729.42     22.86 o
  -8   0  12      230.92      246.61     15.68 o
  -6   0  12     2818.55     3012.88     46.45 o
  -4   0  12      148.25      115.75     19.53 o
  -2   0  12      560.10      588.29     10.87 o
   0   0  12     2011.69     2044.20     35.15 o
   2   0  12        2.06        1.06      8.98 o
   4   0  12     5029.21     4870.51     67.70 o
   6   0  12      252.85      210.75     18.20 o
   8   0  12     2703.05     2778.44     41.20 o
  10   0  12     3372.46     3574.21     86.40 o
  12   0  12     2359.51     2523.27     63.16 o
  14   0  12       48.47       12.52     30.47 o
  16   0  12       36.53       59.14     36.01 o
  18   0  12      111.44      122.81     25.33 o
  20   0  12        2.10       18.18     36.61 o
 -25   1  12        1.31        0.00     99.79 o
 -23   1  12      151.50      145.39     23.25 o
 -21   1  12       63.61       52.92     19.48 o
 -19   1  12       25.01        6.12     21.75 o
 -17   1  12       52.18       52.49     21.99 o
 -15   1  12     1032.98     1023.75     27.95 o
 -13   1  12     1234.76     1226.93     20.69 o
 -11   1  12      771.28      709.38     34.04 o
  -9   1  12     1540.67     1594.70     22.77 o
  -7   1  12      411.11      410.04     14.30 o
  -5   1  12      776.90      801.70     16.97 o
  -3   1  12       75.20       62.71     10.09 o
  -1   1  12     1548.22     1532.30     16.12 o
   1   1  12      747.63      745.16     10.43 o
   3   1  12     1933.08     1950.08     17.33 o
   5   1  12     1953.35     1956.90     18.38 o
   7   1  12      851.95      854.41     15.14 o
   9   1  12      728.41      711.18     14.49 o
  11   1  12       79.18       77.66     10.11 o
  13   1  12      141.58      134.14     21.92 o
  15   1  12       15.20       12.97     15.02 o
  17   1  12      264.67      283.70     28.17 o
  19   1  12       81.33       87.60     28.20 o
 -24   2  12       80.13       63.85     24.11 o
 -20   2  12       88.70       82.70     20.99 o
 -18   2  12      124.23      134.63     19.08 o
 -16   2  12      459.95      476.82     23.36 o
 -14   2  12      182.35      192.81     18.81 o
 -12   2  12      120.57      145.61     16.67 o
 -10   2  12     2310.36     2362.14     48.74 o
  -8   2  12     1096.55     1048.49     19.61 o
  -6   2  12     2923.34     2991.09     29.22 o
  -4   2  12       96.51       90.27      9.51 o
  -2   2  12     2050.34     2165.28     35.96 o
   0   2  12      548.01      590.17     10.63 o
   2   2  12      354.78      295.00      9.58 o
   4   2  12      128.76       94.31      7.95 o
   6   2  12        0.05        0.00      8.55 o
   8   2  12        1.74       11.50      9.35 o
  10   2  12      277.98      296.05     13.44 o
  12   2  12      597.73      651.15     16.27 o
  14   2  12      460.71      451.71     17.91 o
  16   2  12      112.93      118.59     18.03 o
  18   2  12      319.45      355.12     22.92 o
 -23   3  12       75.29       57.27     22.60 o
 -21   3  12       57.74       41.27     21.70 o
 -19   3  12        0.05        0.00     17.80 o
 -17   3  12       28.88       18.05     24.71 o
 -15   3  12       12.51        0.00     15.18 o
 -13   3  12        5.39        0.00      3.10 o
 -11   3  12        0.49        8.97     20.21 o
  -9   3  12        0.71       12.44     18.34 o
  -7   3  12      483.68      435.75     16.21 o
  -5   3  12      568.78      557.32     14.03 o
  -3   3  12       24.18       21.46      8.92 o
  -1   3  12       22.61       12.95      8.69 o
   1   3  12        1.06        3.35      8.29 o
   3   3  12        2.18        3.87      5.86 o
   5   3  12       20.54        9.07      4.47 o
   7   3  12        8.90        2.48      4.95 o
   9   3  12      193.46      177.63     11.60 o
  11   3  12       17.35       26.21     10.39 o
  13   3  12       89.40      103.57     13.83 o
  15   3  12        0.24        0.00      5.66 o
  17   3  12       21.36       25.68     15.02 o
 -20   4  12       17.47       16.90     22.19 o
 -18   4  12       22.74       19.68     20.62 o
 -16   4  12        0.69        0.68     19.16 o
 -14   4  12      151.58      122.32     19.73 o
 -12   4  12       79.01       40.90     17.38 o
 -10   4  12      207.77      199.53     15.78 o
  -8   4  12      135.37      121.66     13.74 o
  -6   4  12      212.26      188.23     19.61 o
  -4   4  12       35.26       23.53     11.47 o
  -2   4  12      359.90      319.37     28.66 o
   0   4  12       10.45       21.22     11.67 o
   2   4  12        1.24        6.17      9.46 o
   4   4  12       17.51        7.94      5.23 o
   6   4  12        0.62        2.25      6.49 o
   8   4  12       67.20       65.10     13.50 o
  10   4  12       22.22       13.73     14.55 o
  12   4  12       90.09      113.98     17.50 o
  14   4  12      159.28      167.32     19.46 o
  16   4  12        5.09        4.56     15.36 o
 -15   5  12       35.68       24.06     16.50 o
 -13   5  12        9.94        0.00      9.17 o
 -11   5  12      199.72      196.84     18.84 o
  -9   5  12      183.83      175.98     17.32 o
  -7   5  12       87.07       96.89     15.00 o
  -5   5  12      111.63       93.80     14.93 o
  -3   5  12        0.03        0.00      7.09 o
  -1   5  12      105.69      104.34     19.45 o
   1   5  12      133.04      143.58     20.14 o
   3   5  12        2.15        1.65     10.25 o
   5   5  12       67.39       61.23     14.82 o
   7   5  12        1.61        0.00     14.00 o
   9   5  12       30.81       25.41     18.43 o
  11   5  12       29.42       43.78     20.37 o
 -10   6  12        2.79        0.16      3.46 o
  -8   6  12       20.00       14.24     15.85 o
  -6   6  12        6.07        8.99     18.86 o
  -4   6  12       20.84        5.81     20.38 o
  -2   6  12       13.66       15.45     20.22 o
   0   6  12       51.70       57.05     22.38 o
   2   6  12       12.52       13.90     21.05 o
   4   6  12       42.91       54.53     17.35 o
 -25   1  13        2.52        0.00     30.73 o
 -23   1  13        5.24        6.25     20.25 o
 -21   1  13       52.71       25.27     19.76 o
 -19   1  13      138.16      122.66     19.85 o
 -17   1  13      889.11      995.98     41.51 o
 -15   1  13      214.36      203.82     31.74 o
 -13   1  13       25.32       26.95     16.34 o
 -11   1  13        1.84        4.32     10.72 o
  -9   1  13      215.47      224.10     18.19 o
  -7   1  13        1.21        1.43      4.94 o
  -5   1  13       94.91       90.34     11.72 o
  -3   1  13      195.41      174.93     12.42 o
  -1   1  13      543.07      525.93     11.34 o
   1   1  13     1002.56      986.45     12.10 o
   3   1  13      399.44      365.97     10.68 o
   5   1  13      313.02      298.78     12.59 o
   7   1  13      769.42      745.42     15.49 o
   9   1  13      419.52      382.37     14.96 o
  11   1  13      622.75      603.43     22.38 o
  13   1  13       14.01        0.00     13.94 o
  15   1  13        6.81       11.05     15.75 o
  17   1  13      192.56      188.91     27.18 o
 -24   2  13        5.46        0.00     19.51 o
 -22   2  13      170.99      156.30     24.23 o
 -20   2  13      236.20      159.24     23.04 o
 -18   2  13      266.43      243.12     23.06 o
 -16   2  13      712.61      764.07     33.01 o
 -14   2  13        8.20        0.00      7.41 o
 -12   2  13      130.53      141.04     12.89 o
 -10   2  13      558.57      513.15     16.40 o
  -8   2  13      756.31      672.92     31.51 o
  -6   2  13     1133.31     1129.92     20.43 o
  -4   2  13     2977.84     2974.45     25.49 o
  -2   2  13       97.11       91.23      9.77 o
   0   2  13     2703.13     2778.50     21.03 o
   2   2  13     1271.07     1255.39     14.40 o
   4   2  13      222.43      167.54      8.78 o
   6   2  13      852.55      890.51     16.60 o
   8   2  13      105.38       97.81     10.13 o
  10   2  13      420.64      342.44     39.66 o
  12   2  13      211.79      173.03     12.65 o
  14   2  13      165.36      166.03     14.77 o
  16   2  13        4.51       16.51     24.35 o
  18   2  13       65.65       58.67     26.42 o
 -21   3  13      339.50      329.52     27.70 o
 -19   3  13        3.76        1.32     28.11 o
 -17   3  13      677.09      758.41     32.05 o
 -15   3  13      150.56      117.84     20.42 o
 -13   3  13       59.00       50.65     17.52 o
 -11   3  13       46.45       37.77     16.84 o
  -9   3  13       56.22       70.30     16.25 o
  -7   3  13     1544.60     1643.93     26.58 o
  -5   3  13        0.57        0.00      1.17 o
  -3   3  13     1837.71     1943.49     22.49 o
  -1   3  13      236.96      224.01     13.66 o
   1   3  13      261.61      229.82     11.38 o
   3   3  13      113.55       87.20      8.90 o
   5   3  13       66.43       54.22      8.93 o
   7   3  13       21.33       14.60     10.04 o
   9   3  13       19.50       30.53      9.89 o
  11   3  13      225.21      230.07     13.58 o
  13   3  13       22.15       27.93     11.23 o
  15   3  13      105.31      118.41     16.07 o
  17   3  13        8.87       10.47     15.13 o
 -20   4  13      107.02      109.84     25.55 o
 -18   4  13       32.72       46.03     21.08 o
 -16   4  13       53.48       43.14     22.08 o
 -14   4  13       80.14       75.24     19.26 o
 -12   4  13      201.36      213.90     17.60 o
 -10   4  13       44.05       46.01     13.66 o
  -8   4  13       33.04       20.94     12.87 o
  -6   4  13        0.73        0.00      5.92 o
  -4   4  13      691.56      725.80     20.29 o
  -2   4  13      465.18      502.20     23.41 o
   0   4  13      271.34      278.60     21.16 o
   2   4  13       80.04       72.82     11.08 o
   4   4  13      160.78      174.32     12.92 o
   6   4  13       96.55      116.69     14.17 o
   8   4  13       65.63       57.58     13.94 o
  10   4  13      361.21      423.97     20.65 o
  12   4  13       14.05       19.57     20.07 o
  14   4  13      239.83      264.82     22.04 o
 -15   5  13        0.86        0.00     13.85 o
 -13   5  13       86.95       84.80     17.15 o
 -11   5  13        3.12        0.00     11.57 o
  -9   5  13      515.18      563.85     28.46 o
  -7   5  13      643.34      703.29     48.98 o
  -5   5  13       65.96       55.95     14.60 o
  -3   5  13      140.61      132.65     19.83 o
  -1   5  13        0.59        0.00     11.83 o
   1   5  13      156.45      158.56     22.12 o
   3   5  13       15.77       15.98     14.19 o
   5   5  13      109.90      125.44     16.62 o
   7   5  13       17.74       20.62     15.36 o
   9   5  13      140.23      166.78     22.78 o
  -8   6  13        6.66        8.98     17.47 o
  -6   6  13        4.61        6.86     23.69 o
  -4   6  13        9.92        8.23     20.51 o
  -2   6  13       15.53        6.79     23.42 o
   0   6  13        3.00        0.00     12.25 o
   2   6  13        2.67        9.86     27.70 o
 -24   0  14      220.61      249.92     43.71 o
 -22   0  14        7.28       13.14     34.92 o
 -20   0  14      257.14      259.56     38.13 o
 -18   0  14       12.50        9.64     29.39 o
 -16   0  14      291.36      258.40     19.67 o
 -14   0  14      767.88      745.67     48.99 o
 -12   0  14      181.32      168.86     20.15 o
 -10   0  14      911.12      956.65     25.19 o
  -8   0  14      757.21      857.04     30.23 o
  -6   0  14     4415.10     4953.73     64.29 o
  -4   0  14     1452.86     1639.59     42.72 o
  -2   0  14      468.39      490.03     28.93 o
   0   0  14      823.87      746.24     31.96 o
   2   0  14      697.80      694.43     33.27 o
   4   0  14     3577.25     3743.66     66.11 o
   6   0  14       45.50       20.61     19.85 o
   8   0  14      411.08      344.80     23.01 o
  10   0  14       18.96       23.02     20.45 o
  14   0  14      129.87       93.44     36.05 o
  16   0  14      255.27      215.60     39.89 o
  18   0  14        0.80        0.00     20.95 o
 -23   1  14       52.30       47.37     37.36 o
 -21   1  14      179.39      176.24     22.61 o
 -19   1  14      571.59      644.09     44.26 o
 -17   1  14      425.42      433.25     25.02 o
 -15   1  14       35.87       29.77     15.94 o
 -13   1  14      105.75       91.63     17.37 o
 -11   1  14     1036.89     1067.03     20.15 o
  -9   1  14      496.84      516.70     17.00 o
  -7   1  14      963.91      964.04     20.11 o
  -5   1  14      346.96      318.05     15.09 o
  -3   1  14      366.20      357.41     11.96 o
  -1   1  14      740.11      739.60     13.07 o
   1   1  14      322.31      282.67     12.31 o
   3   1  14        3.53       13.84     10.15 o
   5   1  14      388.70      399.17     20.66 o
   7   1  14     1857.82     2039.87     22.46 o
   9   1  14      116.35      100.94     11.98 o
  11   1  14      506.68      549.53     22.42 o
  13   1  14       91.14       83.07     22.78 o
  15   1  14      163.81      183.59     32.09 o
  17   1  14      198.26      233.79     34.87 o
 -22   2  14       16.59       19.09     32.02 o
 -20   2  14       78.02       53.58     22.41 o
 -18   2  14       22.14       23.64     29.91 o
 -16   2  14       69.72       74.30     28.99 o
 -14   2  14      231.29      216.53     30.75 o
 -12   2  14        7.45        0.04      3.44 o
 -10   2  14      209.61      233.86     14.20 o
  -8   2  14     1080.69     1071.64     29.82 o
  -6   2  14     2305.92     2383.34     60.50 o
  -4   2  14        0.04        2.78      7.90 o
  -2   2  14        7.52        4.75      5.02 o
   0   2  14      115.97      109.07      9.65 o
   2   2  14     1056.36     1138.94     14.18 o
   4   2  14      758.52      765.41     14.62 o
   8   2  14      299.63      313.10     18.75 o
  10   2  14      182.59      200.23     14.76 o
  12   2  14      695.22      782.94     21.61 o
  14   2  14        0.00        2.14     24.44 o
  16   2  14      104.40      110.35     29.08 o
 -21   3  14        0.26        0.24     15.64 o
 -19   3  14       40.50       23.98     21.41 o
 -17   3  14        0.02        7.27     25.67 o
 -15   3  14       13.81       18.50     16.73 o
 -13   3  14       18.16       15.04     17.40 o
 -11   3  14      153.74      130.72     21.19 o
  -9   3  14      147.09      120.30     17.89 o
  -7   3  14      128.33      121.01     13.96 o
  -5   3  14       33.18       30.85      9.84 o
  -3   3  14        3.50        3.01      8.66 o
  -1   3  14       88.12       93.81     11.30 o
   1   3  14       44.58       45.56      9.32 o
   3   3  14        6.87        9.33      7.93 o
   5   3  14        2.82        0.00      1.71 o
   7   3  14      278.86      254.38     13.75 o
   9   3  14        7.68        1.85      7.95 o
  11   3  14       46.07       32.54     11.52 o
  13   3  14        5.75        9.81     10.47 o
  15   3  14       28.18       22.97     19.26 o
 -18   4  14        9.77        8.80     33.34 o
 -16   4  14       14.41        2.38     20.82 o
 -14   4  14       18.51       18.77     19.62 o
 -12   4  14       62.57       57.19     15.76 o
 -10   4  14       30.12       32.70     14.43 o
  -8   4  14      293.31      299.11     21.32 o
  -6   4  14      365.31      381.40     18.36 o
  -4   4  14        1.10        0.00      9.98 o
  -2   4  14        0.23        9.35     16.37 o
   0   4  14       14.42       16.50     12.87 o
   2   4  14        8.89        1.48      7.28 o
   4   4  14       12.39       11.97     10.89 o
   6   4  14        0.02        0.50      5.84 o
   8   4  14        8.69       13.47     13.67 o
  10   4  14        9.69        7.04     14.83 o
  12   4  14       12.55        8.54      8.19 o
 -15   5  14        0.30        6.27     19.43 o
 -13   5  14       11.80        6.71     10.02 o
 -11   5  14       67.76       71.56     17.41 o
  -9   5  14       24.14       21.87     15.57 o
  -7   5  14      137.98      137.69     17.14 o
  -5   5  14       51.87       49.83     19.08 o
  -3   5  14       33.29       26.71     18.81 o
  -1   5  14       19.52       16.78     14.89 o
   1   5  14       57.95       46.93     18.95 o
   3   5  14        0.88        0.00      9.46 o
   5   5  14       38.67       30.97     15.75 o
   7   5  14      323.55      357.36     22.19 o
   9   5  14        6.28       13.70     20.90 o
  -4   6  14       19.94       22.25     20.61 o
  -2   6  14       14.90       22.52     22.21 o
 -23   1  15       67.74       79.67     35.20 o
 -21   1  15      189.51      187.02     43.27 o
 -19   1  15       46.39       33.74     18.41 o
 -17   1  15       24.48        0.90     12.89 o
 -15   1  15       49.56       33.76     17.65 o
 -13   1  15       27.87       18.94     18.30 o
 -11   1  15        0.21        4.66     14.86 o
  -9   1  15     1077.78     1109.16     22.49 o
  -7   1  15       43.79       20.10     11.52 o
  -5   1  15        1.86        2.43     11.68 o
  -3   1  15      295.68      265.74     12.96 o
  -1   1  15      648.41      665.12     24.28 o
   1   1  15      610.37      578.81     32.73 o
   3   1  15     1469.95     1564.99     33.58 o
   5   1  15     1989.43     2115.95     32.74 o
   7   1  15       70.23       67.47     13.96 o
   9   1  15        0.18        0.94      6.87 o
  11   1  15       74.65       71.41     17.91 o
  15   1  15        0.22        4.30     26.91 o
  17   1  15        1.66       11.30     26.81 o
 -22   2  15      234.44      235.85     27.01 o
 -20   2  15       34.69       26.49     21.58 o
 -18   2  15      384.41      397.16     28.94 o
 -16   2  15       44.01       37.57     18.60 o
 -14   2  15      351.55      337.83     24.14 o
 -12   2  15       67.17       72.52     13.24 o
 -10   2  15       91.25       74.84     13.04 o
  -8   2  15      938.33      959.71     21.86 o
  -6   2  15      905.79      907.99     17.50 o
  -4   2  15        5.03        1.50      6.77 o
  -2   2  15      149.53      130.00     10.61 o
   0   2  15      992.77      985.86     17.15 o
   2   2  15       20.03       19.62      9.99 o
   4   2  15     1071.44     1095.19     26.51 o
   6   2  15      186.14      140.86     14.12 o
   8   2  15       34.51       39.79     12.28 o
  10   2  15      243.87      237.44     15.97 o
  12   2  15       13.65       20.95     13.96 o
  14   2  15        8.88        2.63     29.00 o
  16   2  15       63.62       57.57     27.48 o
 -21   3  15      104.45       85.98     23.59 o
 -19   3  15       15.32        7.60     14.60 o
 -17   3  15      448.70      538.75     29.43 o
 -15   3  15        0.93        0.00     29.16 o
 -13   3  15      369.73      390.74     24.63 o
 -11   3  15        1.21       13.86     20.59 o
  -9   3  15      652.26      717.89     21.17 o
  -7   3  15       10.52       17.52     11.92 o
  -5   3  15      898.29      950.91     21.39 o
  -3   3  15      191.52      165.85     14.42 o
  -1   3  15      431.40      468.29     15.44 o
   1   3  15      210.03      189.59     12.19 o
   3   3  15       90.35       78.14     10.36 o
   5   3  15      233.05      241.61     13.30 o
   7   3  15      357.15      372.99     18.07 o
   9   3  15      253.05      268.31     16.87 o
  11   3  15      297.49      318.31     18.83 o
  13   3  15      248.57      240.43     19.27 o
  15   3  15      273.93      290.47     24.03 o
 -18   4  15       65.21       50.26     24.77 o
 -16   4  15        0.54        0.00     10.00 o
 -14   4  15      273.00      302.85     27.31 o
 -12   4  15      115.88      106.40     17.14 o
 -10   4  15      256.98      248.87     18.52 o
  -8   4  15      933.84     1050.30     29.00 o
  -6   4  15      200.45      177.28     15.99 o
  -4   4  15      152.65      132.72     18.43 o
  -2   4  15        2.13        7.59     13.63 o
   0   4  15      230.56      259.09     16.16 o
   2   4  15        5.71        0.00      6.48 o
   4   4  15       57.25       55.17     12.21 o
   6   4  15       12.37        8.43     15.56 o
   8   4  15       77.40       96.68     16.52 o
  10   4  15      103.10      109.25     17.58 o
  12   4  15        8.02       15.96     24.39 o
 -13   5  15       20.60       28.42     18.13 o
 -11   5  15        1.41        0.81      4.56 o
  -9   5  15       25.40       10.36     15.48 o
  -7   5  15        8.03        0.00     12.83 o
  -5   5  15      104.09      127.31     21.41 o
  -3   5  15      229.93      252.96     24.25 o
  -1   5  15        9.82        3.43      8.06 o
   1   5  15       54.78       44.76     20.13 o
   3   5  15      156.46      139.57     21.82 o
   5   5  15      160.58      171.46     22.24 o
   7   5  15       90.30      101.94     21.87 o
 -20   0  16       57.69       67.55     34.61 o
 -18   0  16        2.82        0.00     25.16 o
 -16   0  16      170.08      165.11     18.83 o
 -14   0  16      308.37      305.09     26.29 o
 -12   0  16      470.83      488.61     28.30 o
 -10   0  16      285.28      287.18     24.08 o
  -6   0  16      430.27      440.36     29.96 o
  -4   0  16     1225.39     1315.06     41.82 o
  -2   0  16      614.75      606.13     33.78 o
   0   0  16        0.71        8.00     24.55 o
   2   0  16     1196.57     1258.94     42.98 o
   4   0  16      965.07      977.03     45.02 o
   6   0  16      690.13      711.04     28.43 o
   8   0  16      404.29      441.20     26.13 o
  10   0  16      252.83      258.54     32.94 o
  12   0  16       97.64       67.01     33.17 o
  14   0  16      380.79      446.53     43.25 o
  16   0  16       74.29       76.67     43.28 o
 -23   1  16        5.06        5.68     39.33 o
 -21   1  16       55.03       81.05     38.37 o
 -19   1  16        3.73       36.48     30.28 o
 -17   1  16       55.63       47.70     18.97 o
 -15   1  16      173.87      172.20     20.49 o
 -13   1  16       72.96       30.78     17.15 o
 -11   1  16     1186.27     1254.00     24.82 o
  -9   1  16        1.46        0.82      3.23 o
  -7   1  16     1071.72     1151.21     23.37 o
  -5   1  16       87.89       63.14     12.69 o
  -3   1  16     1492.35     1568.74     32.72 o
  -1   1  16      444.97      427.42     26.26 o
   1   1  16      300.28      270.03     21.32 o
   3   1  16     1941.34     2028.44     39.42 o
   5   1  16      397.60      360.33     19.49 o
   7   1  16       52.03       59.49     13.81 o
   9   1  16      105.28       96.46     18.60 o
  11   1  16      267.04      249.80     21.67 o
  13   1  16       90.81       76.95     25.21 o
  15   1  16      292.93      356.57     34.07 o
 -22   2  16        4.75        2.68     23.46 o
 -20   2  16       71.92       85.79     23.36 o
 -18   2  16       30.78       38.41     20.09 o
 -16   2  16        7.27        0.00      4.63 o
 -14   2  16       15.14       13.59     18.51 o
 -12   2  16       42.93       42.55     13.63 o
 -10   2  16      289.51      268.54     16.89 o
  -8   2  16        1.60        0.00      3.66 o
  -6   2  16       41.43       48.90     10.34 o
  -4   2  16        0.22        0.00      2.42 o
  -2   2  16       80.24       64.98     11.81 o
   0   2  16        0.31        0.68     16.44 o
   2   2  16        5.03       12.73     13.01 o
   4   2  16      355.82      325.45     18.43 o
   6   2  16      530.52      561.02     25.79 o
   8   2  16       28.51       14.01     16.41 o
  10   2  16      265.76      317.99     21.65 o
  12   2  16        9.52        9.53     11.60 o
  14   2  16       45.34       59.49     27.59 o
 -19   3  16        8.01        0.00     20.36 o
 -17   3  16       12.94       14.42     19.81 o
 -15   3  16       10.09       38.26     19.88 o
 -13   3  16        0.14        3.13     18.75 o
 -11   3  16        8.37       20.28     17.66 o
  -9   3  16       11.50       16.19     12.87 o
  -7   3  16       11.14       12.66     12.03 o
  -5   3  16       78.58       67.69     11.37 o
  -3   3  16        0.57        4.08      8.85 o
  -1   3  16        0.08        0.00     13.11 o
   1   3  16       28.11       33.72     12.61 o
   3   3  16        0.28        0.00      5.41 o
   5   3  16      158.75      172.28     18.94 o
   7   3  16       91.41       89.17     15.38 o
   9   3  16       27.37       26.57     14.53 o
  11   3  16      112.63       79.59     14.35 o
  13   3  16      108.00      103.24     17.88 o
 -16   4  16       50.21       43.94     22.81 o
 -14   4  16       28.45       31.75     20.97 o
 -12   4  16        7.79        0.53      8.86 o
 -10   4  16        1.11        3.72     20.68 o
  -8   4  16        0.05        4.82     21.18 o
  -6   4  16       57.78       56.72     18.67 o
  -4   4  16       22.32       25.40     17.84 o
  -2   4  16       15.33       18.46     14.11 o
   0   4  16        8.39        6.10     13.02 o
   2   4  16        0.07        0.00      8.71 o
   4   4  16        0.66        0.00     10.24 o
   6   4  16        2.87        6.55     28.47 o
   8   4  16        3.41        2.48      7.01 o
  10   4  16       12.63        2.55     16.69 o
 -11   5  16       54.72       53.58     18.61 o
  -9   5  16        0.73       10.11     18.73 o
  -7   5  16       38.89       41.36     19.56 o
  -5   5  16        5.80        6.88     12.71 o
  -3   5  16       23.16       26.28     18.99 o
  -1   5  16       29.53       39.39     16.01 o
   1   5  16       10.83       14.71     20.42 o
   3   5  16      145.99      131.84     27.86 o
   5   5  16       23.01       19.02     19.72 o
 -21   1  17        3.47        7.41     38.10 o
 -19   1  17      234.71      241.76     23.64 o
 -17   1  17       53.18       33.62     19.25 o
 -15   1  17       37.20       39.48     17.30 o
 -13   1  17       87.40       86.20     14.09 o
 -11   1  17      369.86      351.24     18.12 o
  -9   1  17        5.26       12.43     12.94 o
  -7   1  17      538.10      553.95     23.25 o
  -5   1  17       22.90        9.26     15.38 o
  -3   1  17        2.36        0.00      8.55 o
  -1   1  17      760.73      771.91     26.80 o
   1   1  17       95.48       86.61     19.47 o
   3   1  17      159.90      162.56     21.67 o
   5   1  17      219.59      204.26     18.83 o
   7   1  17       65.35       53.63     15.12 o
   9   1  17       84.20       93.70     19.07 o
  11   1  17        7.46        0.00     11.88 o
  13   1  17        0.03        6.02     39.18 o
  15   1  17        1.47       10.06     27.85 o
 -20   2  17       47.10       35.15     23.95 o
 -18   2  17      356.15      405.26     27.25 o
 -16   2  17        7.58        0.00     10.36 o
 -14   2  17      105.57      108.26     20.25 o
 -12   2  17        0.08        9.56     14.83 o
 -10   2  17       30.09       40.88     13.98 o
  -6   2  17      461.06      444.41     18.65 o
  -4   2  17      412.78      383.81     15.43 o
  -2   2  17      244.85      224.18     21.35 o
   0   2  17      695.18      741.55     26.97 o
   2   2  17       19.14        6.20      6.88 o
   4   2  17       70.78       68.12     15.51 o
   6   2  17       17.33       24.96     19.06 o
   8   2  17      135.25      127.66     18.70 o
  10   2  17       62.83       59.38     18.84 o
  12   2  17      130.81      127.62     23.02 o
  14   2  17      262.93      284.77     33.94 o
 -19   3  17       61.10       46.86     23.60 o
 -17   3  17        7.67       10.64     22.06 o
 -15   3  17      808.96     1029.47     35.24 o
 -13   3  17      773.50      905.36     34.05 o
 -11   3  17       37.37       53.55     19.84 o
  -9   3  17      137.56      143.18     15.38 o
  -7   3  17       69.71       76.59     13.93 o
  -5   3  17      151.10      135.99     14.25 o
  -3   3  17       10.93       17.01     13.53 o
  -1   3  17      135.75      121.46     18.90 o
   1   3  17        1.33        1.08      3.06 o
   3   3  17      179.55      175.60     30.72 o
   5   3  17      179.88      167.75     29.84 o
   7   3  17      133.91      152.84     32.79 o
   9   3  17      418.68      463.33     30.54 o
  11   3  17       43.73       25.20     20.93 o
 -14   4  17       35.07       24.48     16.92 o
 -12   4  17       71.64       76.11     16.69 o
 -10   4  17      187.94      200.67     19.84 o
  -8   4  17       25.65       28.39     15.20 o
  -6   4  17       74.69       72.53     19.97 o
  -4   4  17      261.06      275.42     22.69 o
  -2   4  17       14.61       14.14     17.46 o
   0   4  17      233.47      236.94     17.92 o
   2   4  17       27.01       11.64     18.42 o
   4   4  17      220.82      202.66     23.44 o
   6   4  17       77.02       54.47     20.63 o
   8   4  17      372.98      451.28     29.03 o
  -9   5  17       38.95       63.92     21.57 o
  -7   5  17       56.37       55.18     22.12 o
  -5   5  17       43.37       57.65     21.32 o
  -3   5  17       57.91       46.91     17.17 o
  -1   5  17       47.42       58.13     17.32 o
   1   5  17       34.52       27.62     21.25 o
 -14   0  18        2.58       10.27     19.98 o
 -12   0  18       83.15       66.21     21.87 o
 -10   0  18        9.68        0.00     15.76 o
  -8   0  18      794.61      882.91     39.39 o
  -6   0  18       92.12       65.38     25.42 o
  -4   0  18     3992.05     4484.46     78.72 o
  -2   0  18     2223.92     2524.72     63.05 o
   2   0  18      374.43      290.26     33.37 o
   4   0  18       79.38       86.82     27.87 o
   6   0  18      275.43      246.97     24.44 o
   8   0  18       36.49       13.80     22.15 o
  10   0  18      155.04      134.15     27.40 o
  12   0  18      120.32      137.20     41.91 o
  14   0  18      261.16      281.02     43.06 o
 -21   1  18       98.21      115.95     41.33 o
 -19   1  18        6.80        1.00      8.22 o
 -17   1  18       56.43       55.44     21.24 o
 -15   1  18      149.67      134.93     20.44 o
 -13   1  18       15.68       18.51     13.63 o
 -11   1  18        0.10       12.01     14.59 o
  -9   1  18      680.90      737.88     26.52 o
  -7   1  18      792.40      912.12     28.63 o
  -5   1  18       39.96       38.81     18.06 o
  -3   1  18      155.42      156.57     19.29 o
  -1   1  18       98.58       94.06     19.92 o
   1   1  18      539.80      576.75     26.59 o
   3   1  18      102.75      113.92     16.42 o
   5   1  18      326.28      261.90     19.48 o
   7   1  18      257.30      207.85     17.48 o
   9   1  18      155.20      172.37     20.92 o
  11   1  18       86.16      103.34     21.75 o
  13   1  18       71.04       85.37     28.74 o
 -20   2  18       59.14       66.66     23.81 o
 -18   2  18       38.73       48.95     23.47 o
 -16   2  18      145.16      138.94     24.38 o
 -14   2  18        3.19        7.87     19.74 o
 -12   2  18      460.01      493.69     26.43 o
 -10   2  18       47.82       39.15     14.70 o
  -8   2  18      240.01      216.40     14.84 o
  -6   2  18       44.12       31.54     11.92 o
  -4   2  18       77.71       68.63     17.49 o
  -2   2  18      103.08       86.84     19.84 o
   0   2  18       23.68       22.43     19.14 o
   2   2  18        4.76        1.73     14.00 o
   4   2  18       38.67       23.61     16.55 o
   6   2  18      168.24      211.23     25.97 o
   8   2  18       15.87       24.42     18.87 o
  10   2  18      162.55      140.72     22.02 o
  12   2  18       30.31       32.13     22.20 o
 -17   3  18       52.40       58.04     35.91 o
 -15   3  18       25.35       37.20     22.44 o
 -13   3  18       26.78       54.31     23.87 o
 -11   3  18      143.90      130.41     17.51 o
  -9   3  18       20.89       11.84     11.48 o
  -7   3  18       73.52       69.45     15.09 o
  -5   3  18       86.38       77.76     12.96 o
  -3   3  18       91.78       81.30     19.71 o
  -1   3  18      145.21      143.79     20.88 o
   1   3  18       13.27       20.43     20.47 o
   3   3  18       12.16        2.00     94.43 o
   5   3  18       33.91       33.53     29.60 o
   7   3  18        8.46       21.82     23.80 o
   9   3  18        9.77        0.00     16.74 o
 -14   4  18       26.44       22.50     17.46 o
 -12   4  18        2.04        0.00      4.12 o
 -10   4  18       75.76       55.83     17.27 o
  -8   4  18      112.71      101.00     21.47 o
  -6   4  18       10.62       13.38     30.02 o
  -4   4  18        0.62        0.00     10.17 o
  -2   4  18       21.42       26.93     28.09 o
   0   4  18       72.15       83.86     30.53 o
   2   4  18        3.12        9.40     31.17 o
   4   4  18      165.35      166.95     35.59 o
   6   4  18       21.76       26.50     33.77 o
 -19   1  19       22.87       28.91     35.71 o
 -17   1  19        0.32        4.24     13.83 o
 -15   1  19       69.56       77.12     17.06 o
 -13   1  19       17.16       14.13     17.26 o
 -11   1  19      336.86      351.37     23.63 o
  -9   1  19      137.97      115.28     15.52 o
  -7   1  19      182.42      186.63     20.84 o
  -5   1  19      430.93      443.91     25.59 o
  -3   1  19       40.65       34.20     18.64 o
  -1   1  19       39.53       30.87     20.50 o
   1   1  19        1.75        1.12      6.73 o
   3   1  19       25.21       10.80     16.82 o
   5   1  19        7.57       18.61     17.99 o
   7   1  19        0.86        3.50      7.91 o
   9   1  19       46.08       47.71     19.98 o
  11   1  19       14.36        0.00      7.27 o
 -18   2  19       59.70       58.77     25.20 o
 -16   2  19      130.71      123.02     25.55 o
 -14   2  19      225.79      240.79     30.68 o
 -12   2  19       37.78       21.04     19.21 o
 -10   2  19      169.42      190.19     17.59 o
  -8   2  19        0.89        0.00      3.76 o
  -6   2  19       97.89      110.48     15.69 o
  -4   2  19      103.67       82.36     19.38 o
  -2   2  19        7.08        2.20     18.80 o
   0   2  19        0.36        3.53     18.21 o
   2   2  19      175.55      170.74     18.67 o
   4   2  19       40.99       38.83     17.44 o
   6   2  19       40.70       48.83     23.30 o
   8   2  19       45.78       41.28     19.71 o
  10   2  19       53.84       44.49     21.21 o
 -15   3  19        7.98        5.60     21.93 o
 -13   3  19      217.91      214.89     27.89 o
 -11   3  19      571.34      695.86     25.38 o
  -9   3  19      127.79      134.72     17.62 o
  -7   3  19        2.38        0.00     10.13 o
  -5   3  19       74.82       66.11     16.39 o
  -3   3  19        4.48        4.61     18.21 o
  -1   3  19      195.32      206.77     23.45 o
   1   3  19       41.19       38.36     21.36 o
   3   3  19      229.79      227.75     35.66 o
   5   3  19      107.53      110.92     35.76 o
   7   3  19      596.68      778.71     35.99 o
 -10   4  19        8.28       15.06     19.48 o
  -8   4  19        5.29        0.00     13.74 o
  -6   4  19       39.77       34.98     17.52 o
  -4   4  19       59.89       30.56     33.65 o
  -2   4  19       42.67       55.66     30.57 o
   0   4  19        9.82       10.13     30.24 o
   2   4  19      320.01      351.33     41.10 o
 -12   0  20       67.49       83.90     30.39 o
 -10   0  20        8.47        0.00     17.61 o
  -8   0  20      448.17      528.03     40.30 o
  -6   0  20       17.47       22.42     27.60 o
  -4   0  20      228.13      241.39     35.13 o
  -2   0  20      696.49      750.70     46.71 o
   0   0  20     1828.00     2198.83     61.31 o
   2   0  20      115.98       72.37     33.65 o
   4   0  20       18.45        0.00     12.29 o
   6   0  20        0.05       18.61     35.61 o
   8   0  20       11.00       12.81     23.42 o
  10   0  20       21.78        9.36    184.21 o
 -17   1  20       39.06       69.33     27.99 o
 -15   1  20        1.97        3.74     26.34 o
 -13   1  20      155.19      172.92     21.74 o
 -11   1  20       52.00       43.47     19.00 o
  -9   1  20      242.74      255.44     31.24 o
  -7   1  20       47.50       45.83     20.54 o
  -5   1  20      520.73      577.80     29.68 o
  -3   1  20      334.55      336.56     44.53 o
  -1   1  20       17.87        4.17     20.25 o
   1   1  20       76.12       76.55     21.45 o
   3   1  20        1.71        0.48     13.70 o
   5   1  20      173.97      169.59     21.37 o
   7   1  20       16.46       26.77     17.29 o
   9   1  20      110.83      110.59     22.93 o
 -16   2  20        9.48        6.76     23.00 o
 -14   2  20      211.46      228.07     26.37 o
 -12   2  20      173.96      140.94     24.63 o
 -10   2  20       32.99       21.87     15.94 o
  -8   2  20       24.15       17.84     13.98 o
  -6   2  20       23.61       18.27     18.73 o
  -4   2  20       10.55        8.78     20.54 o
  -2   2  20       21.57       14.81     27.91 o
   0   2  20       92.38      101.55     17.79 o
   2   2  20      183.08      162.61     19.66 o
   4   2  20       83.60       78.75     19.32 o
   6   2  20      388.97      431.55     24.83 o
   8   2  20       50.05       38.17     20.17 o
 -13   3  20       18.78       19.59     17.10 o
  -9   3  20        8.56        0.00     23.17 o
  -7   3  20       19.78        0.00     12.97 o
  -5   3  20        5.12       16.36     31.22 o
  -3   3  20       15.38       16.53     21.97 o
  -1   3  20        0.01       10.82     20.85 o
   1   3  20        0.79        0.00     23.15 o
   3   3  20       17.53        4.36     34.80 o
   5   3  20       23.65       35.00     35.49 o
  -6   4  20       43.87       65.79     23.13 o
  -4   4  20        0.08       33.78     32.64 o
  -2   4  20       11.25       30.50     31.81 o
 -15   1  21       23.75       10.32     19.98 o
 -13   1  21       52.62       45.92     19.39 o
 -11   1  21       85.71       82.46     20.66 o
  -9   1  21       29.49       26.06     19.89 o
  -7   1  21       84.36       87.60     23.07 o
  -5   1  21        3.78       21.83     21.79 o
  -3   1  21      138.49      149.76     23.29 o
  -1   1  21      173.96      140.42     23.47 o
   1   1  21        0.31        6.37     23.11 o
   3   1  21        0.05        1.07      9.67 o
   5   1  21       31.96       37.79     17.32 o
   7   1  21       20.30       20.70     17.86 o
 -14   2  21        0.85        2.24     26.70 o
 -12   2  21      275.58      303.13     28.62 o
 -10   2  21       54.90       56.74     18.42 o
  -8   2  21       46.94       45.16     21.16 o
  -6   2  21      147.85      148.91     23.76 o
  -4   2  21        8.81        2.95     23.86 o
  -2   2  21      189.41      176.64     25.37 o
   0   2  21       43.50       39.84     17.93 o
   2   2  21       48.92       50.36     20.18 o
   4   2  21        2.99        0.00     26.28 o
   6   2  21       97.87      103.12     21.56 o
 -11   3  21        4.63       20.65     23.87 o
  -9   3  21        0.04        0.00      8.68 o
  -7   3  21       17.86        4.02     16.43 o
  -5   3  21       69.00       90.15     36.60 o
  -3   3  21       14.10       23.15     22.87 o
  -1   3  21       68.10       55.33     23.22 o
   1   3  21       25.56       22.64     36.76 o
 -14   0  22       22.99       41.01     33.29 o
 -12   0  22       48.08       43.73     32.04 o
 -10   0  22      286.70      309.32     39.53 o
  -8   0  22      310.23      335.12     40.90 o
  -6   0  22      192.24      147.04     33.13 o
  -4   0  22      282.27      244.89     36.91 o
  -2   0  22        0.03       21.48     32.48 o
   0   0  22        2.99        0.00      4.99 o
   2   0  22       23.87       21.28     32.89 o
   4   0  22       25.56        8.23     18.30 o
   6   0  22       41.75       23.28     26.01 o
 -13   1  22       82.39       72.09     23.85 o
 -11   1  22        7.86        7.29     21.85 o
  -9   1  22       15.83       20.00     22.05 o
  -7   1  22      109.30      107.29     23.58 o
  -5   1  22      369.69      388.82     29.01 o
  -3   1  22        0.45       15.47     33.42 o
  -1   1  22      190.80      195.74     27.57 o
   1   1  22       30.74       34.00     23.58 o
   3   1  22       53.75       63.11     20.26 o
   5   1  22      115.10      159.83     20.46 o
 -12   2  22       27.22       24.44     30.92 o
 -10   2  22       92.99       90.29     34.89 o
  -8   2  22       96.92      106.46     22.79 o
  -6   2  22        0.30        0.00     21.75 o
  -4   2  22        5.25        0.00     22.54 o
  -2   2  22       69.18       90.98     25.82 o
   0   2  22      104.63      127.14     27.41 o
   2   2  22       19.23       10.59     12.80 o
 -11   1  23        3.57       18.19     33.33 o
  -9   1  23       91.00      127.75     25.50 o
  -7   1  23      147.10      148.71     24.93 o
  -5   1  23       17.49        6.85     18.92 o
  -1   1  23       29.02       39.96     25.03 o
   1   1  23       15.95       16.01     23.94 o
  -6   2  23       64.04       70.51     25.00 o
  -4   2  23        8.98       18.57     24.71 o
 
